# Supplementary material for: Reproductive individuality of clonal fish raised in near-identical environments and its link to early-life behavioral individuality
Source: Nat Commun. 2023 Nov 24;14:7652. doi: 10.1038/s41467-023-43069-6 (PMC10673926; doi:10.1038/s41467-023-43069-6)
Supplement: Supplementary file 4 — Source Data [file 41467_2023_43069_MOESM4_ESM.zip]

Archive with 36 entries (35 files):
- source_data/
- __MACOSX/._source_data
- source_data/source_data_figure1c_raw_data.csv
- __MACOSX/source_data/._source_data_figure1c_raw_data.csv
- source_data/source_data_figure1c_regression_estimates.csv
- __MACOSX/source_data/._source_data_figure1c_regression_estimates.csv
- source_data/source_data_figure1a_broods.csv
- __MACOSX/source_data/._source_data_figure1a_broods.csv
- source_data/Icon
- __MACOSX/source_data/._Icon
- source_data/source_data_figure3b_regression_estimates.csv
- __MACOSX/source_data/._source_data_figure3b_regression_estimates.csv
- source_data/source_data_figure3f_raw_data.csv
- __MACOSX/source_data/._source_data_figure3f_raw_data.csv
- source_data/source_data_figure3f_regression_estimates.csv
- __MACOSX/source_data/._source_data_figure3f_regression_estimates.csv
- source_data/source_data_figure1b.csv
- __MACOSX/source_data/._source_data_figure1b.csv
- source_data/source_data_figure3c_regression_estimates.csv
- __MACOSX/source_data/._source_data_figure3c_regression_estimates.csv
- source_data/source_data_figure1d.csv
- __MACOSX/source_data/._source_data_figure1d.csv
- source_data/source_data_figure2.csv
- __MACOSX/source_data/._source_data_figure2.csv
- source_data/source_data_figure3a.csv
- __MACOSX/source_data/._source_data_figure3a.csv
- source_data/source_data_figure3d.csv
- __MACOSX/source_data/._source_data_figure3d.csv
- source_data/source_data_figure3e.csv
- __MACOSX/source_data/._source_data_figure3e.csv
- source_data/source_data_figure3c_raw_data.csv
- __MACOSX/source_data/._source_data_figure3c_raw_data.csv
- source_data/source_data_figure1a_offspring.csv
- __MACOSX/source_data/._source_data_figure1a_offspring.csv
- source_data/source_data_figure3b_raw_data.csv
- __MACOSX/source_data/._source_data_figure3b_raw_data.csv
