# Supplementary material for: Reproductive individuality of clonal fish raised in near-identical environments and its link to early-life behavioral individuality
Source: Nat Commun. 2023 Nov 24;14:7652. doi: 10.1038/s41467-023-43069-6 (PMC10673926; doi:10.1038/s41467-023-43069-6)
Supplement: Supplementary file 4 — Source Data [file 41467_2023_43069_MOESM4_ESM.zip › source_data/source_data_figure1c_raw_data.csv]

	test_fish_ID	brood_size_ID_mean	brood_size_ID_sd	offspring_size_ID_mean	offspring_size_ID_sd	onset_in_days
1	m1_03	3.5	2.12132034355964	8.765	0.289913780286485	194
2	m1_03	3.5	2.12132034355964	8.765	0.289913780286485	194
3	m1_06	8.25	5.79511288357124	8.35715625	0.408350280792014	98
4	m1_06	8.25	5.79511288357124	8.35715625	0.408350280792014	98
5	m1_06	8.25	5.79511288357124	8.35715625	0.408350280792014	98
6	m1_06	8.25	5.79511288357124	8.35715625	0.408350280792014	98
7	m1_07	21.2	8.22800097228968	8.31029910394265	0.322424836509472	120
8	m1_07	21.2	8.22800097228968	8.31029910394265	0.322424836509472	120
9	m1_07	21.2	8.22800097228968	8.31029910394265	0.322424836509472	120
10	m1_07	21.2	8.22800097228968	8.31029910394265	0.322424836509472	120
11	m1_07	21.2	8.22800097228968	8.31029910394265	0.322424836509472	120
12	m1_08	12.1666666666667	6.24232862533419	8.54275456590193	0.500216298938664	109
13	m1_08	12.1666666666667	6.24232862533419	8.54275456590193	0.500216298938664	109
14	m1_08	12.1666666666667	6.24232862533419	8.54275456590193	0.500216298938664	109
15	m1_08	12.1666666666667	6.24232862533419	8.54275456590193	0.500216298938664	109
16	m1_08	12.1666666666667	6.24232862533419	8.54275456590193	0.500216298938664	109
17	m1_08	12.1666666666667	6.24232862533419	8.54275456590193	0.500216298938664	109
18	m1_10	6.4	3.286335345031	8.903125	0.286366424649725	138
19	m1_10	6.4	3.286335345031	8.903125	0.286366424649725	138
20	m1_10	6.4	3.286335345031	8.903125	0.286366424649725	138
21	m1_10	6.4	3.286335345031	8.903125	0.286366424649725	138
22	m1_10	6.4	3.286335345031	8.903125	0.286366424649725	138
23	m1_12	12	6.40312423743285	8.6764238	0.49149656462248	133
24	m1_12	12	6.40312423743285	8.6764238	0.49149656462248	133
25	m1_12	12	6.40312423743285	8.6764238	0.49149656462248	133
26	m1_12	12	6.40312423743285	8.6764238	0.49149656462248	133
27	m1_12	12	6.40312423743285	8.6764238	0.49149656462248	133
28	m1_13	22.6	9.555103348473	8.467258	0.646740568386325	137
29	m1_13	22.6	9.555103348473	8.467258	0.646740568386325	137
30	m1_13	22.6	9.555103348473	8.467258	0.646740568386325	137
31	m1_13	22.6	9.555103348473	8.467258	0.646740568386325	137
32	m1_13	22.6	9.555103348473	8.467258	0.646740568386325	137
33	m1_14	20.8	14.8054044186574	8.4542555	0.232435582781553	138
34	m1_14	20.8	14.8054044186574	8.4542555	0.232435582781553	138
35	m1_14	20.8	14.8054044186574	8.4542555	0.232435582781553	138
36	m1_14	20.8	14.8054044186574	8.4542555	0.232435582781553	138
37	m1_14	20.8	14.8054044186574	8.4542555	0.232435582781553	138
38	m1_16	12.5	8.10349718742881	8.777143	0.552033299152023	121
39	m1_16	12.5	8.10349718742881	8.777143	0.552033299152023	121
40	m1_16	12.5	8.10349718742881	8.777143	0.552033299152023	121
41	m1_16	12.5	8.10349718742881	8.777143	0.552033299152023	121
42	m1_19	13.2	8.72926113711808	8.5	0.515263892014082	108
43	m1_19	13.2	8.72926113711808	8.5	0.515263892014082	108
44	m1_19	13.2	8.72926113711808	8.5	0.515263892014082	108
45	m1_19	13.2	8.72926113711808	8.5	0.515263892014082	108
46	m1_19	13.2	8.72926113711808	8.5	0.515263892014082	108
47	m1_20	11.6	5.50454357780915	8.685758	0.267908577402815	146
48	m1_20	11.6	5.50454357780915	8.685758	0.267908577402815	146
49	m1_20	11.6	5.50454357780915	8.685758	0.267908577402815	146
50	m1_20	11.6	5.50454357780915	8.685758	0.267908577402815	146
51	m1_20	11.6	5.50454357780915	8.685758	0.267908577402815	146
52	m1_21	8	4.24264068711928	8.379182	0.414107186906966	159
53	m1_21	8	4.24264068711928	8.379182	0.414107186906966	159
54	m1_22	16.2	14.5499140890934	8.2653778	0.191836072428258	134
55	m1_22	16.2	14.5499140890934	8.2653778	0.191836072428258	134
56	m1_22	16.2	14.5499140890934	8.2653778	0.191836072428258	134
57	m1_22	16.2	14.5499140890934	8.2653778	0.191836072428258	134
58	m1_22	16.2	14.5499140890934	8.2653778	0.191836072428258	134
59	m1_23	8.25	4.99165971062398	8.86622233333333	0.453105183479878	138
60	m1_23	8.25	4.99165971062398	8.86622233333333	0.453105183479878	138
61	m1_23	8.25	4.99165971062398	8.86622233333333	0.453105183479878	138
62	m1_23	8.25	4.99165971062398	8.86622233333333	0.453105183479878	138
63	m2_01	7.33333333333333	6.65832811847939	8.32684133333333	0.523913110072971	187
64	m2_01	7.33333333333333	6.65832811847939	8.32684133333333	0.523913110072971	187
65	m2_01	7.33333333333333	6.65832811847939	8.32684133333333	0.523913110072971	187
66	m2_02	23.8	6.45755371638518	8.5278058	0.378687358707285	134
67	m2_02	23.8	6.45755371638518	8.5278058	0.378687358707285	134
68	m2_02	23.8	6.45755371638518	8.5278058	0.378687358707285	134
69	m2_02	23.8	6.45755371638518	8.5278058	0.378687358707285	134
70	m2_02	23.8	6.45755371638518	8.5278058	0.378687358707285	134
71	m2_03	22.2	8.75785361832453	8.73317475	0.233454574756883	135
72	m2_03	22.2	8.75785361832453	8.73317475	0.233454574756883	135
73	m2_03	22.2	8.75785361832453	8.73317475	0.233454574756883	135
74	m2_03	22.2	8.75785361832453	8.73317475	0.233454574756883	135
75	m2_03	22.2	8.75785361832453	8.73317475	0.233454574756883	135
76	m2_04	17.3333333333333	9.86576572463249	8.56260466666667	0.104420499023579	159
77	m2_04	17.3333333333333	9.86576572463249	8.56260466666667	0.104420499023579	159
78	m2_04	17.3333333333333	9.86576572463249	8.56260466666667	0.104420499023579	159
79	m3_01	20	9.35414346693485	7.9314742	0.40815294170715	107
80	m3_01	20	9.35414346693485	7.9314742	0.40815294170715	107
81	m3_01	20	9.35414346693485	7.9314742	0.40815294170715	107
82	m3_01	20	9.35414346693485	7.9314742	0.40815294170715	107
83	m3_01	20	9.35414346693485	7.9314742	0.40815294170715	107
84	m3_02	13.5	7.85281265959316	7.5149005	0.314877800907485	111
85	m3_02	13.5	7.85281265959316	7.5149005	0.314877800907485	111
86	m3_02	13.5	7.85281265959316	7.5149005	0.314877800907485	111
87	m3_02	13.5	7.85281265959316	7.5149005	0.314877800907485	111
88	m3_03	20.25	6.02079728939615	7.9260425	0.345261977503557	117
89	m3_03	20.25	6.02079728939615	7.9260425	0.345261977503557	117
90	m3_03	20.25	6.02079728939615	7.9260425	0.345261977503557	117
91	m3_03	20.25	6.02079728939615	7.9260425	0.345261977503557	117
92	m3_04	28.8	7.3280283842245	7.6131826	0.221321951421001	105
93	m3_04	28.8	7.3280283842245	7.6131826	0.221321951421001	105
94	m3_04	28.8	7.3280283842245	7.6131826	0.221321951421001	105
95	m3_04	28.8	7.3280283842245	7.6131826	0.221321951421001	105
96	m3_04	28.8	7.3280283842245	7.6131826	0.221321951421001	105
97	m3_05	18	9.41629792788369	8.037317	0.240834242110627	114
98	m3_05	18	9.41629792788369	8.037317	0.240834242110627	114
99	m3_05	18	9.41629792788369	8.037317	0.240834242110627	114
100	m3_05	18	9.41629792788369	8.037317	0.240834242110627	114
101	m3_06	16.3333333333333	9.4798030921885	8.12327016666667	0.403690452022545	115
102	m3_06	16.3333333333333	9.4798030921885	8.12327016666667	0.403690452022545	115
103	m3_06	16.3333333333333	9.4798030921885	8.12327016666667	0.403690452022545	115
104	m3_06	16.3333333333333	9.4798030921885	8.12327016666667	0.403690452022545	115
105	m3_06	16.3333333333333	9.4798030921885	8.12327016666667	0.403690452022545	115
106	m3_06	16.3333333333333	9.4798030921885	8.12327016666667	0.403690452022545	115
107	m3_10	23.6	9.09945053286186	8.0318658	0.283128345448137	120
108	m3_10	23.6	9.09945053286186	8.0318658	0.283128345448137	120
109	m3_10	23.6	9.09945053286186	8.0318658	0.283128345448137	120
110	m3_10	23.6	9.09945053286186	8.0318658	0.283128345448137	120
111	m3_10	23.6	9.09945053286186	8.0318658	0.283128345448137	120
112	m3_11	18	7.58287544405155	8.025621	0.396578905120406	115
113	m3_11	18	7.58287544405155	8.025621	0.396578905120406	115
114	m3_11	18	7.58287544405155	8.025621	0.396578905120406	115
115	m3_11	18	7.58287544405155	8.025621	0.396578905120406	115
116	m3_11	18	7.58287544405155	8.025621	0.396578905120406	115
117	m3_14	16	13.838352503098	7.69778525	0.443898278619006	112
118	m3_14	16	13.838352503098	7.69778525	0.443898278619006	112
119	m3_14	16	13.838352503098	7.69778525	0.443898278619006	112
120	m3_14	16	13.838352503098	7.69778525	0.443898278619006	112
121	m3_14	16	13.838352503098	7.69778525	0.443898278619006	112
122	m3_15	19.8333333333333	10.7966044044721	8.06824816666667	0.286109386978769	114
123	m3_15	19.8333333333333	10.7966044044721	8.06824816666667	0.286109386978769	114
124	m3_15	19.8333333333333	10.7966044044721	8.06824816666667	0.286109386978769	114
125	m3_15	19.8333333333333	10.7966044044721	8.06824816666667	0.286109386978769	114
126	m3_15	19.8333333333333	10.7966044044721	8.06824816666667	0.286109386978769	114
127	m3_15	19.8333333333333	10.7966044044721	8.06824816666667	0.286109386978769	114
128	m3_17	21.1666666666667	7.57407860182786	8.3252805	0.473093015646501	105
129	m3_17	21.1666666666667	7.57407860182786	8.3252805	0.473093015646501	105
130	m3_17	21.1666666666667	7.57407860182786	8.3252805	0.473093015646501	105
131	m3_17	21.1666666666667	7.57407860182786	8.3252805	0.473093015646501	105
132	m3_17	21.1666666666667	7.57407860182786	8.3252805	0.473093015646501	105
133	m3_17	21.1666666666667	7.57407860182786	8.3252805	0.473093015646501	105
134	m3_20	19.25	11.2657297440808	7.48564075	0.272376114676471	108
135	m3_20	19.25	11.2657297440808	7.48564075	0.272376114676471	108
136	m3_20	19.25	11.2657297440808	7.48564075	0.272376114676471	108
137	m3_20	19.25	11.2657297440808	7.48564075	0.272376114676471	108
138	m3_21	15	0	8.0519615	0.530384533112061	147
139	m3_21	15	0	8.0519615	0.530384533112061	147
140	m3_22	20.25	9.46484724300046	7.909947	0.221280555462969	117
141	m3_22	20.25	9.46484724300046	7.909947	0.221280555462969	117
142	m3_22	20.25	9.46484724300046	7.909947	0.221280555462969	117
143	m3_22	20.25	9.46484724300046	7.909947	0.221280555462969	117
144	m3_23	6.25	7.9320026895272	8.2720695	0.71714364297143	127
145	m3_23	6.25	7.9320026895272	8.2720695	0.71714364297143	127
146	m3_23	6.25	7.9320026895272	8.2720695	0.71714364297143	127
147	m3_23	6.25	7.9320026895272	8.2720695	0.71714364297143	127
148	m3_24	19.2	5.44977063737548	8.570604	0.513033240192583	128
149	m3_24	19.2	5.44977063737548	8.570604	0.513033240192583	128
150	m3_24	19.2	5.44977063737548	8.570604	0.513033240192583	128
151	m3_24	19.2	5.44977063737548	8.570604	0.513033240192583	128
152	m3_24	19.2	5.44977063737548	8.570604	0.513033240192583	128
