# Supplementary material for: Reproductive individuality of clonal fish raised in near-identical environments and its link to early-life behavioral individuality
Source: Nat Commun. 2023 Nov 24;14:7652. doi: 10.1038/s41467-023-43069-6 (PMC10673926; doi:10.1038/s41467-023-43069-6)
Supplement: Supplementary file 4 — Source Data [file 41467_2023_43069_MOESM4_ESM.zip › source_data/source_data_figure1c_regression_estimates.csv]

	brood_size_ID_mean	estimate	standard_error	lower_confidence_limit	upper_confidence_limit
1	1	8.33713825061091	0.0888329962033274	8.16153220711882	8.51274429410299
2	10	8.30401355870902	0.0682756111358571	8.16904558001866	8.43898153739938
3	20	8.2672083454847	0.0646619028527504	8.13938398505616	8.39503270591324
4	30	8.23040313226038	0.0835018502883937	8.0653357566216	8.39547050789916
5	40	8.19359791903606	0.114174213547172	7.96789707850663	8.4192987595655
