# Supplementary material for: Reproductive individuality of clonal fish raised in near-identical environments and its link to early-life behavioral individuality
Source: Nat Commun. 2023 Nov 24;14:7652. doi: 10.1038/s41467-023-43069-6 (PMC10673926; doi:10.1038/s41467-023-43069-6)
Supplement: Supplementary file 4 — Source Data [file 41467_2023_43069_MOESM4_ESM.zip › source_data/source_data_figure3b_regression_estimates.csv]

	feeding_in_min_ID_mean	estimate	standard_error	lower_confidence_limit	upper_confidence_limit
1	20	4.35594302812903	0.0700723930987677	4.21283610975631	4.49904994650176
2	30	4.42965040090764	0.0510932751127853	4.32530401244257	4.5339967893727
3	50	4.57706514646484	0.0316750119893884	4.5123761419259	4.64175415100378
4	60	4.65077251924345	0.0411789693914564	4.5666738442764	4.73487119421049
5	80	4.79818726480065	0.0779264296617249	4.63904026388462	4.95733426571669
