# Supplementary material for: Reproductive individuality of clonal fish raised in near-identical environments and its link to early-life behavioral individuality
Source: Nat Commun. 2023 Nov 24;14:7652. doi: 10.1038/s41467-023-43069-6 (PMC10673926; doi:10.1038/s41467-023-43069-6)
Supplement: Supplementary file 4 — Source Data [file 41467_2023_43069_MOESM4_ESM.zip › source_data/source_data_figure3f_raw_data.csv]

	test_fish_ID	Linf_in_cm	onset_in_days	feeding_in_min_ID_mean
1	m1_03	4.94893965527531	194	54.4391666666667
169	m1_06	4.53389133303775	98	17.7549333333333
265	m1_07	4.60583777027718	120	37.6646428571428
474	m1_08	4.85855900036432	109	60.9439285714286
947	m1_10	4.87080051738847	138	64.3077380952381
1150	m1_12	4.728991	133	45.74512
1266	m1_13	4.854047	137	39.96917
1553	m1_14	4.787119	138	38.10036
1783	m1_16	4.700805	121	64.44962
1983	m1_19	4.55648	108	32.20845
2210	m1_20	4.579881	146	44.75952
2302	m1_21	4.808984	159	61.2806
2348	m1_22	4.455375	134	40.30457
2540	m1_23	4.739062	138	46.93905
2988	m2_01	4.595882	187	24.22543
3068	m2_02	4.911445	134	31.03988
3350	m2_03	4.909011	135	57.63383
3412	m2_04	4.611983	159	41.17259
3599	m3_01	4.359423	107	65.58889
3761	m3_02	3.93788	111	45.5158
4093	m3_03	4.429646	117	51.98083
4239	m3_04	4.38082	105	43.65262
4417	m3_05	4.231019	114	68.2531
4622	m3_06	4.422141	115	33.90173
4927	m3_10	4.569464	120	53.61568
5295	m3_11	4.504872	115	54.26226
5503	m3_14	4.173019	112	68.38358
5634	m3_15	4.845241	114	80.22827
5862	m3_17	4.833341	105	70.83667
6352	m3_20	3.958279	108	38.29469
6425	m3_21	4.219104	147	25.01519
6551	m3_22	4.243972	117	41.54296
6701	m3_23	4.445702	127	33.86655
6888	m3_24	4.522403	128	56.07821
