# Supplementary material for: Reproductive individuality of clonal fish raised in near-identical environments and its link to early-life behavioral individuality
Source: Nat Commun. 2023 Nov 24;14:7652. doi: 10.1038/s41467-023-43069-6 (PMC10673926; doi:10.1038/s41467-023-43069-6)
Supplement: Supplementary file 4 — Source Data [file 41467_2023_43069_MOESM4_ESM.zip › source_data/source_data_figure3f_regression_estimates.csv]

	Linf_in_cm	estimate	standard_error	lower_confidence_limit	upper_confidence_limit
1	3.9	91.1338707082298	10.381287709668	69.9610948334521	112.306646583007
2	4.2	107.795102373599	6.29679631335248	94.9527016232977	120.637503123901
3	4.4	118.902590150513	4.04696778870206	110.648744928322	127.156435372703
4	4.7	135.563821815882	3.83201675292238	127.748372121481	143.379271510284
5	4.9	146.671309592795	5.9747736419814	134.485678410799	158.856940774791
