# Supplementary material for: Reproductive individuality of clonal fish raised in near-identical environments and its link to early-life behavioral individuality
Source: Nat Commun. 2023 Nov 24;14:7652. doi: 10.1038/s41467-023-43069-6 (PMC10673926; doi:10.1038/s41467-023-43069-6)
Supplement: Supplementary file 4 — Source Data [file 41467_2023_43069_MOESM4_ESM.zip › source_data/source_data_figure1b.csv]

	test_fish_ID	offspring_standard_length_in_mm_brood_mean	brood_size	onset_in_days
2	m1_03	8.56	5	194
3	m1_03	8.97	2	194
166	m1_06	8.29	8	98
167	m1_06	8.23	7	98
168	m1_06	8.93	16	98
170	m1_06	7.97	2	98
261	m1_07	8.34	31	120
262	m1_07	7.79	10	120
263	m1_07	8.27	16	120
264	m1_07	8.54	25	120
266	m1_07	8.61	24	120
471	m1_08	7.72	6	109
472	m1_08	8.82	13	109
473	m1_08	NA	6	109
475	m1_08	8.77	19	109
476	m1_08	8.96	9	109
477	m1_08	8.44	20	109
942	m1_10	8.68	8	138
943	m1_10	9.2	8	138
944	m1_10	9.09	2	138
945	m1_10	8.64	4	138
946	m1_10	NA	10	138
1146	m1_12	8.65	5	133
1147	m1_12	8.05	15	133
1148	m1_12	8.85	7	133
1149	m1_12	8.46	21	133
1151	m1_12	9.38	12	133
1267	m1_13	NA	14	137
1268	m1_13	7.59	27	137
1269	m1_13	8.59	33	137
1270	m1_13	8.55	28	137
1271	m1_13	9.14	11	137
1548	m1_14	8.2	6	138
1549	m1_14	NA	5	138
1550	m1_14	8.64	35	138
1551	m1_14	8.67	23	138
1552	m1_14	8.31	35	138
1781	m1_16	8.12	11	121
1782	m1_16	8.73	16	121
1784	m1_16	9.47	21	121
1785	m1_16	8.79	2	121
1981	m1_19	7.96	3	108
1982	m1_19	8.7	11	108
1984	m1_19	8.78	11	108
1985	m1_19	7.96	27	108
1986	m1_19	9.1	14	108
2209	m1_20	9.03	3	146
2211	m1_20	8.39	11	146
2212	m1_20	8.79	12	146
2213	m1_20	8.44	18	146
2214	m1_20	8.77	14	146
2303	m1_21	8.67	5	159
2304	m1_21	8.09	11	159
2344	m1_22	8.5	28	134
2345	m1_22	8.25	5	134
2346	m1_22	8.08	35	134
2347	m1_22	8.42	2	134
2349	m1_22	8.08	11	134
2536	m1_23	NA	11	138
2537	m1_23	9.11	12	138
2538	m1_23	9.15	1	138
2539	m1_23	8.34	9	138
2987	m2_01	8.91	15	187
2989	m2_01	7.91	3	187
2990	m2_01	8.16	4	187
3063	m2_02	8.18	26	134
3064	m2_02	8.36	23	134
3065	m2_02	8.23	29	134
3066	m2_02	9	13	134
3067	m2_02	8.87	28	134
3345	m2_03	8.48	13	135
3346	m2_03	NA	25	135
3347	m2_03	8.88	13	135
3348	m2_03	8.6	28	135
3349	m2_03	8.97	32	135
3411	m2_04	8.48	24	159
3413	m2_04	8.68	6	159
3414	m2_04	8.53	22	159
3600	m3_01	7.38	24	107
3601	m3_01	7.62	10	107
3602	m3_01	8.26	23	107
3603	m3_01	8.17	11	107
3604	m3_01	8.24	32	107
3762	m3_02	7.1	12	111
3763	m3_02	7.44	23	111
3764	m3_02	7.76	4	111
3765	m3_02	7.76	15	111
4091	m3_03	7.68	15	117
4092	m3_03	7.85	28	117
4094	m3_03	8.43	22	117
4095	m3_03	7.74	16	117
4237	m3_04	7.43	16	105
4238	m3_04	7.35	30	105
4240	m3_04	7.87	34	105
4241	m3_04	7.77	31	105
4242	m3_04	7.64	33	105
4416	m3_05	NA	18	114
4418	m3_05	7.87	19	114
4419	m3_05	7.92	6	114
4420	m3_05	8.31	29	114
4623	m3_06	7.85	8	115
4624	m3_06	8.53	3	115
4625	m3_06	7.8	24	115
4626	m3_06	8.36	14	115
4627	m3_06	8.55	23	115
4628	m3_06	7.65	26	115
4922	m3_10	8.04	9	120
4923	m3_10	7.92	29	120
4924	m3_10	8.5	27	120
4925	m3_10	7.76	32	120
4926	m3_10	7.93	21	120
5294	m3_11	7.7	15	115
5296	m3_11	8.14	24	115
5297	m3_11	7.53	23	115
5298	m3_11	8.35	6	115
5299	m3_11	8.41	22	115
5498	m3_14	7.28	14	112
5499	m3_14	8.31	3	112
5500	m3_14	7.5	26	112
5501	m3_14	7.7	34	112
5502	m3_14	NA	3	112
5630	m3_15	7.93	15	114
5631	m3_15	7.86	20	114
5632	m3_15	7.72	31	114
5633	m3_15	8.46	18	114
5635	m3_15	8.1	3	114
5636	m3_15	8.33	32	114
5861	m3_17	8.83	31	105
5863	m3_17	8.73	25	105
5864	m3_17	7.82	8	105
5865	m3_17	7.71	20	105
5866	m3_17	8.29	22	105
5867	m3_17	8.57	21	105
6351	m3_20	7.12	10	108
6353	m3_20	7.44	29	108
6354	m3_20	7.67	29	108
6355	m3_20	7.72	9	108
6424	m3_21	7.68	15	147
6426	m3_21	8.43	15	147
6552	m3_22	8.14	23	117
6553	m3_22	7.95	32	117
6554	m3_22	7.61	10	117
6555	m3_22	7.94	16	117
6702	m3_23	9.28	2	127
6703	m3_23	7.67	18	127
6704	m3_23	8.29	4	127
6705	m3_23	7.85	1	127
6889	m3_24	8.71	11	128
6890	m3_24	8.21	20	128
6891	m3_24	7.97	24	128
6892	m3_24	8.67	17	128
6893	m3_24	9.3	24	128
