# Supplementary material for: Reproductive individuality of clonal fish raised in near-identical environments and its link to early-life behavioral individuality
Source: Nat Commun. 2023 Nov 24;14:7652. doi: 10.1038/s41467-023-43069-6 (PMC10673926; doi:10.1038/s41467-023-43069-6)
Supplement: Supplementary file 4 — Source Data [file 41467_2023_43069_MOESM4_ESM.zip › source_data/source_data_figure3c_regression_estimates.csv]

	Linf_in_cm	estimate	standard_error	lower_confidence_limit	upper_confidence_limit
1	3.9	7.86107200559061	0.105121486205125	7.65322814470052	8.0689158664807
2	4.2	8.04658276822423	0.0630934383854263	7.92183582728706	8.1713297091614
3	4.4	8.17025660997998	0.0395802735511705	8.09199937478537	8.24851384517459
4	4.7	8.3557673726136	0.037333513233204	8.28195238187194	8.42958236335526
5	4.9	8.47944121436935	0.059812757818392	8.36118076197049	8.59770166676821
