# Supplementary material for: Reproductive individuality of clonal fish raised in near-identical environments and its link to early-life behavioral individuality
Source: Nat Commun. 2023 Nov 24;14:7652. doi: 10.1038/s41467-023-43069-6 (PMC10673926; doi:10.1038/s41467-023-43069-6)
Supplement: Supplementary file 4 — Source Data [file 41467_2023_43069_MOESM4_ESM.zip › source_data/source_data_figure1d.csv]

	test_fish_ID	age_at_parturition_in_days	cumulative_number_of_offspring	onset_in_days
2	m1_03	259	7	194
3	m1_03	194	2	194
166	m1_06	131	10	98
167	m1_06	161	17	98
168	m1_06	230	33	98
170	m1_06	98	2	98
261	m1_07	227	82	120
262	m1_07	120	10	120
263	m1_07	159	26	120
264	m1_07	192	51	120
266	m1_07	262	106	120
471	m1_08	109	6	109
472	m1_08	140	19	109
473	m1_08	174	25	109
475	m1_08	207	44	109
476	m1_08	245	53	109
477	m1_08	278	73	109
942	m1_10	203	22	138
943	m1_10	239	30	138
944	m1_10	277	32	138
945	m1_10	138	4	138
946	m1_10	168	14	138
1146	m1_12	232.99997	48	133
1147	m1_12	133	15	133
1148	m1_12	166.00003	22	133
1149	m1_12	198.99999	43	133
1151	m1_12	273	60	133
1267	m1_13	137.00001	14	137
1268	m1_13	169.00002	41	137
1269	m1_13	204.99997	74	137
1270	m1_13	240.99999	102	137
1271	m1_13	275.99999	113	137
1548	m1_14	138.00003	6	138
1549	m1_14	168	11	138
1550	m1_14	239.00002	81	138
1551	m1_14	273	104	138
1552	m1_14	204.00002	46	138
1781	m1_16	120.99997	11	121
1782	m1_16	159.00003	27	121
1784	m1_16	267.00002	50	121
1785	m1_16	232.99997	29	121
1981	m1_19	107.99999	3	108
1982	m1_19	138.00003	14	108
1984	m1_19	274.00002	66	108
1985	m1_19	169.99997	41	108
1986	m1_19	239.00002	55	108
2209	m1_20	145.99998	3	146
2211	m1_20	273	58	146
2212	m1_20	173.00003	15	146
2213	m1_20	204.99997	33	146
2214	m1_20	239.00002	47	146
2303	m1_21	159.00003	5	159
2304	m1_21	259	16	159
2344	m1_22	166.00003	39	134
2345	m1_22	198.99999	44	134
2346	m1_22	233.99999	79	134
2347	m1_22	267.99997	81	134
2349	m1_22	134.00002	11	134
2536	m1_23	194.99998	21	138
2537	m1_23	267.00002	33	138
2538	m1_23	138.00003	1	138
2539	m1_23	161	10	138
2987	m2_01	187.00003	15	187
2989	m2_01	224	18	187
2990	m2_01	259	22	187
3063	m2_02	134.00002	26	134
3064	m2_02	166.99998	49	134
3065	m2_02	236.99998	106	134
3066	m2_02	274.00002	119	134
3067	m2_02	201.99998	77	134
3345	m2_03	134.99997	13	135
3346	m2_03	168	38	135
3347	m2_03	271.00003	111	135
3348	m2_03	201.99998	66	135
3349	m2_03	239.00002	98	135
3411	m2_04	159.00003	24	159
3413	m2_04	194.00003	30	159
3414	m2_04	229.99998	52	159
3600	m3_01	140	34	107
3601	m3_01	106.99997	10	107
3602	m3_01	175	57	107
3603	m3_01	211.00002	68	107
3604	m3_01	271.99998	100	107
3762	m3_02	110.99998	12	111
3763	m3_02	183.00002	50	111
3764	m3_02	217	54	111
3765	m3_02	147	27	111
4091	m3_03	117.00003	15	117
4092	m3_03	152.99998	43	117
4094	m3_03	222.99998	81	117
4095	m3_03	189	59	117
4237	m3_04	105	16	105
4238	m3_04	138.00003	46	105
4240	m3_04	240.99999	144	105
4241	m3_04	173.99998	77	105
4242	m3_04	208.00003	110	105
4416	m3_05	113.99997	18	114
4418	m3_05	194.00003	37	114
4419	m3_05	228.00001	43	114
4420	m3_05	259	72	114
4623	m3_06	114.99999	8	115
4624	m3_06	147	11	115
4625	m3_06	218.00002	61	115
4626	m3_06	249.00001	75	115
4627	m3_06	277.00001	98	115
4628	m3_06	180.99998	37	115
4922	m3_10	120.00002	9	120
4923	m3_10	152.99998	38	120
4924	m3_10	253.00002	118	120
4925	m3_10	183.99997	70	120
4926	m3_10	218.99997	91	120
5294	m3_11	114.99999	15	115
5296	m3_11	253.99997	90	115
5297	m3_11	148.99997	38	115
5298	m3_11	189	44	115
5299	m3_11	222.99998	66	115
5498	m3_14	112	14	112
5499	m3_14	253.99997	80	112
5500	m3_14	145.99998	40	112
5501	m3_14	180.00003	74	112
5502	m3_14	222.99998	77	112
5630	m3_15	113.99997	15	114
5631	m3_15	148.00002	35	114
5632	m3_15	182	66	114
5633	m3_15	217	84	114
5635	m3_15	252	87	114
5636	m3_15	277.00001	119	114
5861	m3_17	267.99997	127	105
5863	m3_17	236.99998	96	105
5864	m3_17	105	8	105
5865	m3_17	135.99999	28	105
5866	m3_17	169.99997	50	105
5867	m3_17	204.00002	71	105
6351	m3_20	107.99999	10	108
6353	m3_20	141.99997	39	108
6354	m3_20	176.99997	68	108
6355	m3_20	212.99999	77	108
6424	m3_21	147	15	147
6426	m3_21	215.99998	30	147
6552	m3_22	149.99999	33	117
6553	m3_22	183.99997	65	117
6554	m3_22	117.00003	10	117
6555	m3_22	267.99997	81	117
6702	m3_23	271.00003	25	127
6703	m3_23	127.00002	18	127
6704	m3_23	166.00003	22	127
6705	m3_23	196	23	127
6889	m3_24	127.99997	11	128
6890	m3_24	162.99997	31	128
6891	m3_24	197.99997	55	128
6892	m3_24	232.00002	72	128
6893	m3_24	264.99998	96	128
