# Supplementary material for: Reproductive individuality of clonal fish raised in near-identical environments and its link to early-life behavioral individuality
Source: Nat Commun. 2023 Nov 24;14:7652. doi: 10.1038/s41467-023-43069-6 (PMC10673926; doi:10.1038/s41467-023-43069-6)
Supplement: Supplementary file 4 — Source Data [file 41467_2023_43069_MOESM4_ESM.zip › source_data/source_data_figure2.csv]

	test_fish_ID	activity_in_cm_per_sec_ID_mean	activity_in_cm_per_sec_ID_sd	feeding_in_min_ID_mean	feeding_in_min_ID_sd	offspring_size_ID_mean	offspring_size_ID_sd	brood_size_ID_mean	brood_size_ID_sd	onset_in_days
1	m1_03	0.607431925337924	0.126984345748264	54.4391666666667	29.3695069971415	8.765	0.289913780286485	3.5	2.12132034355964	194
2	m1_03	0.607431925337924	0.126984345748264	54.4391666666667	29.3695069971415	8.765	0.289913780286485	3.5	2.12132034355964	194
3	m1_06	0.892922337999523	0.456069428334644	17.7549333333333	20.7852210922052	8.35715625	0.408350280792014	8.25	5.79511288357124	98
4	m1_06	0.892922337999523	0.456069428334644	17.7549333333333	20.7852210922052	8.35715625	0.408350280792014	8.25	5.79511288357124	98
5	m1_06	0.892922337999523	0.456069428334644	17.7549333333333	20.7852210922052	8.35715625	0.408350280792014	8.25	5.79511288357124	98
6	m1_06	0.892922337999523	0.456069428334644	17.7549333333333	20.7852210922052	8.35715625	0.408350280792014	8.25	5.79511288357124	98
7	m1_07	1.73660927658299	1.20210439242869	37.6646428571428	29.0577099029844	8.31029910394265	0.322424836509472	21.2	8.22800097228968	120
8	m1_07	1.73660927658299	1.20210439242869	37.6646428571428	29.0577099029844	8.31029910394265	0.322424836509472	21.2	8.22800097228968	120
9	m1_07	1.73660927658299	1.20210439242869	37.6646428571428	29.0577099029844	8.31029910394265	0.322424836509472	21.2	8.22800097228968	120
10	m1_07	1.73660927658299	1.20210439242869	37.6646428571428	29.0577099029844	8.31029910394265	0.322424836509472	21.2	8.22800097228968	120
11	m1_07	1.73660927658299	1.20210439242869	37.6646428571428	29.0577099029844	8.31029910394265	0.322424836509472	21.2	8.22800097228968	120
12	m1_08	0.764870631499182	0.241056659866226	60.9439285714286	33.0150388235643	8.54275456590193	0.500216298938664	12.1666666666667	6.24232862533419	109
13	m1_08	0.764870631499182	0.241056659866226	60.9439285714286	33.0150388235643	8.54275456590193	0.500216298938664	12.1666666666667	6.24232862533419	109
14	m1_08	0.764870631499182	0.241056659866226	60.9439285714286	33.0150388235643	8.54275456590193	0.500216298938664	12.1666666666667	6.24232862533419	109
15	m1_08	0.764870631499182	0.241056659866226	60.9439285714286	33.0150388235643	8.54275456590193	0.500216298938664	12.1666666666667	6.24232862533419	109
16	m1_08	0.764870631499182	0.241056659866226	60.9439285714286	33.0150388235643	8.54275456590193	0.500216298938664	12.1666666666667	6.24232862533419	109
17	m1_08	0.764870631499182	0.241056659866226	60.9439285714286	33.0150388235643	8.54275456590193	0.500216298938664	12.1666666666667	6.24232862533419	109
18	m1_10	0.868053121638122	0.429341574877958	64.3077380952381	25.442808940702	8.903125	0.286366424649725	6.4	3.286335345031	138
19	m1_10	0.868053121638122	0.429341574877958	64.3077380952381	25.442808940702	8.903125	0.286366424649725	6.4	3.286335345031	138
20	m1_10	0.868053121638122	0.429341574877958	64.3077380952381	25.442808940702	8.903125	0.286366424649725	6.4	3.286335345031	138
21	m1_10	0.868053121638122	0.429341574877958	64.3077380952381	25.442808940702	8.903125	0.286366424649725	6.4	3.286335345031	138
22	m1_10	0.868053121638122	0.429341574877958	64.3077380952381	25.442808940702	8.903125	0.286366424649725	6.4	3.286335345031	138
23	m1_12	0.666027832142857	0.211509590060057	45.7451183321429	25.8500822093299	8.6764238	0.49149656462248	12	6.40312423743285	133
24	m1_12	0.666027832142857	0.211509590060057	45.7451183321429	25.8500822093299	8.6764238	0.49149656462248	12	6.40312423743285	133
25	m1_12	0.666027832142857	0.211509590060057	45.7451183321429	25.8500822093299	8.6764238	0.49149656462248	12	6.40312423743285	133
26	m1_12	0.666027832142857	0.211509590060057	45.7451183321429	25.8500822093299	8.6764238	0.49149656462248	12	6.40312423743285	133
27	m1_12	0.666027832142857	0.211509590060057	45.7451183321429	25.8500822093299	8.6764238	0.49149656462248	12	6.40312423743285	133
28	m1_13	0.869956471428571	0.798525125403727	39.9691646428571	25.4934233244706	8.467258	0.646740568386325	22.6	9.555103348473	137
29	m1_13	0.869956471428571	0.798525125403727	39.9691646428571	25.4934233244706	8.467258	0.646740568386325	22.6	9.555103348473	137
30	m1_13	0.869956471428571	0.798525125403727	39.9691646428571	25.4934233244706	8.467258	0.646740568386325	22.6	9.555103348473	137
31	m1_13	0.869956471428571	0.798525125403727	39.9691646428571	25.4934233244706	8.467258	0.646740568386325	22.6	9.555103348473	137
32	m1_13	0.869956471428571	0.798525125403727	39.9691646428571	25.4934233244706	8.467258	0.646740568386325	22.6	9.555103348473	137
33	m1_14	0.950227010714286	0.669028097989057	38.1003567857143	25.0942126346465	8.4542555	0.232435582781553	20.8	14.8054044186574	138
34	m1_14	0.950227010714286	0.669028097989057	38.1003567857143	25.0942126346465	8.4542555	0.232435582781553	20.8	14.8054044186574	138
35	m1_14	0.950227010714286	0.669028097989057	38.1003567857143	25.0942126346465	8.4542555	0.232435582781553	20.8	14.8054044186574	138
36	m1_14	0.950227010714286	0.669028097989057	38.1003567857143	25.0942126346465	8.4542555	0.232435582781553	20.8	14.8054044186574	138
37	m1_14	0.950227010714286	0.669028097989057	38.1003567857143	25.0942126346465	8.4542555	0.232435582781553	20.8	14.8054044186574	138
38	m1_16	1.36820266538462	1.71798737346222	64.4496152692308	32.9450901717499	8.777143	0.552033299152023	12.5	8.10349718742881	121
39	m1_16	1.36820266538462	1.71798737346222	64.4496152692308	32.9450901717499	8.777143	0.552033299152023	12.5	8.10349718742881	121
40	m1_16	1.36820266538462	1.71798737346222	64.4496152692308	32.9450901717499	8.777143	0.552033299152023	12.5	8.10349718742881	121
41	m1_16	1.36820266538462	1.71798737346222	64.4496152692308	32.9450901717499	8.777143	0.552033299152023	12.5	8.10349718742881	121
42	m1_19	0.636405739285714	0.332325671551414	32.2084522964286	22.9918524084673	8.5	0.515263892014082	13.2	8.72926113711808	108
43	m1_19	0.636405739285714	0.332325671551414	32.2084522964286	22.9918524084673	8.5	0.515263892014082	13.2	8.72926113711808	108
44	m1_19	0.636405739285714	0.332325671551414	32.2084522964286	22.9918524084673	8.5	0.515263892014082	13.2	8.72926113711808	108
45	m1_19	0.636405739285714	0.332325671551414	32.2084522964286	22.9918524084673	8.5	0.515263892014082	13.2	8.72926113711808	108
46	m1_19	0.636405739285714	0.332325671551414	32.2084522964286	22.9918524084673	8.5	0.515263892014082	13.2	8.72926113711808	108
47	m1_20	1.22112262857143	1.08912294445326	44.7595244285714	24.3088658788991	8.685758	0.267908577402815	11.6	5.50454357780915	146
48	m1_20	1.22112262857143	1.08912294445326	44.7595244285714	24.3088658788991	8.685758	0.267908577402815	11.6	5.50454357780915	146
49	m1_20	1.22112262857143	1.08912294445326	44.7595244285714	24.3088658788991	8.685758	0.267908577402815	11.6	5.50454357780915	146
50	m1_20	1.22112262857143	1.08912294445326	44.7595244285714	24.3088658788991	8.685758	0.267908577402815	11.6	5.50454357780915	146
51	m1_20	1.22112262857143	1.08912294445326	44.7595244285714	24.3088658788991	8.685758	0.267908577402815	11.6	5.50454357780915	146
52	m1_21	0.619641657142857	0.358781877689734	61.2805954642857	32.0860577161121	8.379182	0.414107186906966	8	4.24264068711928	159
53	m1_21	0.619641657142857	0.358781877689734	61.2805954642857	32.0860577161121	8.379182	0.414107186906966	8	4.24264068711928	159
54	m1_22	1.5801667962963	1.50887409060273	40.3045690259259	26.4437341992964	8.2653778	0.191836072428258	16.2	14.5499140890934	134
55	m1_22	1.5801667962963	1.50887409060273	40.3045690259259	26.4437341992964	8.2653778	0.191836072428258	16.2	14.5499140890934	134
56	m1_22	1.5801667962963	1.50887409060273	40.3045690259259	26.4437341992964	8.2653778	0.191836072428258	16.2	14.5499140890934	134
57	m1_22	1.5801667962963	1.50887409060273	40.3045690259259	26.4437341992964	8.2653778	0.191836072428258	16.2	14.5499140890934	134
58	m1_22	1.5801667962963	1.50887409060273	40.3045690259259	26.4437341992964	8.2653778	0.191836072428258	16.2	14.5499140890934	134
59	m1_23	1.16513682142857	1.06700337030675	46.9390463214286	32.675238389668	8.86622233333333	0.453105183479878	8.25	4.99165971062398	138
60	m1_23	1.16513682142857	1.06700337030675	46.9390463214286	32.675238389668	8.86622233333333	0.453105183479878	8.25	4.99165971062398	138
61	m1_23	1.16513682142857	1.06700337030675	46.9390463214286	32.675238389668	8.86622233333333	0.453105183479878	8.25	4.99165971062398	138
62	m1_23	1.16513682142857	1.06700337030675	46.9390463214286	32.675238389668	8.86622233333333	0.453105183479878	8.25	4.99165971062398	138
63	m2_01	3.73786135555556	1.65413099437449	24.2254327407407	19.9946350064164	8.32684133333333	0.523913110072971	7.33333333333333	6.65832811847939	187
64	m2_01	3.73786135555556	1.65413099437449	24.2254327407407	19.9946350064164	8.32684133333333	0.523913110072971	7.33333333333333	6.65832811847939	187
65	m2_01	3.73786135555556	1.65413099437449	24.2254327407407	19.9946350064164	8.32684133333333	0.523913110072971	7.33333333333333	6.65832811847939	187
66	m2_02	0.902097844444444	0.838499708958668	31.0398769	23.408061669636	8.5278058	0.378687358707285	23.8	6.45755371638518	134
67	m2_02	0.902097844444444	0.838499708958668	31.0398769	23.408061669636	8.5278058	0.378687358707285	23.8	6.45755371638518	134
68	m2_02	0.902097844444444	0.838499708958668	31.0398769	23.408061669636	8.5278058	0.378687358707285	23.8	6.45755371638518	134
69	m2_02	0.902097844444444	0.838499708958668	31.0398769	23.408061669636	8.5278058	0.378687358707285	23.8	6.45755371638518	134
70	m2_02	0.902097844444444	0.838499708958668	31.0398769	23.408061669636	8.5278058	0.378687358707285	23.8	6.45755371638518	134
71	m2_03	1.0776744037037	1.33438321958657	57.6338232111111	33.5671190339113	8.73317475	0.233454574756883	22.2	8.75785361832453	135
72	m2_03	1.0776744037037	1.33438321958657	57.6338232111111	33.5671190339113	8.73317475	0.233454574756883	22.2	8.75785361832453	135
73	m2_03	1.0776744037037	1.33438321958657	57.6338232111111	33.5671190339113	8.73317475	0.233454574756883	22.2	8.75785361832453	135
74	m2_03	1.0776744037037	1.33438321958657	57.6338232111111	33.5671190339113	8.73317475	0.233454574756883	22.2	8.75785361832453	135
75	m2_03	1.0776744037037	1.33438321958657	57.6338232111111	33.5671190339113	8.73317475	0.233454574756883	22.2	8.75785361832453	135
76	m2_04	3.01761834074074	2.60260188037048	41.1725931962963	29.5624437379039	8.56260466666667	0.104420499023579	17.3333333333333	9.86576572463249	159
77	m2_04	3.01761834074074	2.60260188037048	41.1725931962963	29.5624437379039	8.56260466666667	0.104420499023579	17.3333333333333	9.86576572463249	159
78	m2_04	3.01761834074074	2.60260188037048	41.1725931962963	29.5624437379039	8.56260466666667	0.104420499023579	17.3333333333333	9.86576572463249	159
79	m3_01	0.852640239285714	0.768332739403325	65.5888884074074	26.283003705367	7.9314742	0.40815294170715	20	9.35414346693485	107
80	m3_01	0.852640239285714	0.768332739403325	65.5888884074074	26.283003705367	7.9314742	0.40815294170715	20	9.35414346693485	107
81	m3_01	0.852640239285714	0.768332739403325	65.5888884074074	26.283003705367	7.9314742	0.40815294170715	20	9.35414346693485	107
82	m3_01	0.852640239285714	0.768332739403325	65.5888884074074	26.283003705367	7.9314742	0.40815294170715	20	9.35414346693485	107
83	m3_01	0.852640239285714	0.768332739403325	65.5888884074074	26.283003705367	7.9314742	0.40815294170715	20	9.35414346693485	107
84	m3_02	1.25831978571429	1.20681013641243	45.5158024703704	30.116459601221	7.5149005	0.314877800907485	13.5	7.85281265959316	111
85	m3_02	1.25831978571429	1.20681013641243	45.5158024703704	30.116459601221	7.5149005	0.314877800907485	13.5	7.85281265959316	111
86	m3_02	1.25831978571429	1.20681013641243	45.5158024703704	30.116459601221	7.5149005	0.314877800907485	13.5	7.85281265959316	111
87	m3_02	1.25831978571429	1.20681013641243	45.5158024703704	30.116459601221	7.5149005	0.314877800907485	13.5	7.85281265959316	111
88	m3_03	1.13521399285714	1.15553852341992	51.9808320464286	33.9935337889252	7.9260425	0.345261977503557	20.25	6.02079728939615	117
89	m3_03	1.13521399285714	1.15553852341992	51.9808320464286	33.9935337889252	7.9260425	0.345261977503557	20.25	6.02079728939615	117
90	m3_03	1.13521399285714	1.15553852341992	51.9808320464286	33.9935337889252	7.9260425	0.345261977503557	20.25	6.02079728939615	117
91	m3_03	1.13521399285714	1.15553852341992	51.9808320464286	33.9935337889252	7.9260425	0.345261977503557	20.25	6.02079728939615	117
92	m3_04	2.45110348571429	1.51595481644992	43.6526195357143	22.3207478206384	7.6131826	0.221321951421001	28.8	7.3280283842245	105
93	m3_04	2.45110348571429	1.51595481644992	43.6526195357143	22.3207478206384	7.6131826	0.221321951421001	28.8	7.3280283842245	105
94	m3_04	2.45110348571429	1.51595481644992	43.6526195357143	22.3207478206384	7.6131826	0.221321951421001	28.8	7.3280283842245	105
95	m3_04	2.45110348571429	1.51595481644992	43.6526195357143	22.3207478206384	7.6131826	0.221321951421001	28.8	7.3280283842245	105
96	m3_04	2.45110348571429	1.51595481644992	43.6526195357143	22.3207478206384	7.6131826	0.221321951421001	28.8	7.3280283842245	105
97	m3_05	0.748203496428571	0.187114058137946	68.2530929642857	39.3925816602704	8.037317	0.240834242110627	18	9.41629792788369	114
98	m3_05	0.748203496428571	0.187114058137946	68.2530929642857	39.3925816602704	8.037317	0.240834242110627	18	9.41629792788369	114
99	m3_05	0.748203496428571	0.187114058137946	68.2530929642857	39.3925816602704	8.037317	0.240834242110627	18	9.41629792788369	114
100	m3_05	0.748203496428571	0.187114058137946	68.2530929642857	39.3925816602704	8.037317	0.240834242110627	18	9.41629792788369	114
101	m3_06	2.86648414814815	1.15322288178834	33.9017282592593	24.3079132181843	8.12327016666667	0.403690452022545	16.3333333333333	9.4798030921885	115
102	m3_06	2.86648414814815	1.15322288178834	33.9017282592593	24.3079132181843	8.12327016666667	0.403690452022545	16.3333333333333	9.4798030921885	115
103	m3_06	2.86648414814815	1.15322288178834	33.9017282592593	24.3079132181843	8.12327016666667	0.403690452022545	16.3333333333333	9.4798030921885	115
104	m3_06	2.86648414814815	1.15322288178834	33.9017282592593	24.3079132181843	8.12327016666667	0.403690452022545	16.3333333333333	9.4798030921885	115
105	m3_06	2.86648414814815	1.15322288178834	33.9017282592593	24.3079132181843	8.12327016666667	0.403690452022545	16.3333333333333	9.4798030921885	115
106	m3_06	2.86648414814815	1.15322288178834	33.9017282592593	24.3079132181843	8.12327016666667	0.403690452022545	16.3333333333333	9.4798030921885	115
107	m3_10	0.986927178571429	0.82406851849969	53.6156795185185	25.396660679758	8.0318658	0.283128345448137	23.6	9.09945053286186	120
108	m3_10	0.986927178571429	0.82406851849969	53.6156795185185	25.396660679758	8.0318658	0.283128345448137	23.6	9.09945053286186	120
109	m3_10	0.986927178571429	0.82406851849969	53.6156795185185	25.396660679758	8.0318658	0.283128345448137	23.6	9.09945053286186	120
110	m3_10	0.986927178571429	0.82406851849969	53.6156795185185	25.396660679758	8.0318658	0.283128345448137	23.6	9.09945053286186	120
111	m3_10	0.986927178571429	0.82406851849969	53.6156795185185	25.396660679758	8.0318658	0.283128345448137	23.6	9.09945053286186	120
112	m3_11	2.39902308571429	2.06363619466113	54.2622619285714	28.857532797958	8.025621	0.396578905120406	18	7.58287544405155	115
113	m3_11	2.39902308571429	2.06363619466113	54.2622619285714	28.857532797958	8.025621	0.396578905120406	18	7.58287544405155	115
114	m3_11	2.39902308571429	2.06363619466113	54.2622619285714	28.857532797958	8.025621	0.396578905120406	18	7.58287544405155	115
115	m3_11	2.39902308571429	2.06363619466113	54.2622619285714	28.857532797958	8.025621	0.396578905120406	18	7.58287544405155	115
116	m3_11	2.39902308571429	2.06363619466113	54.2622619285714	28.857532797958	8.025621	0.396578905120406	18	7.58287544405155	115
117	m3_14	1.75041599642857	1.85552973884663	68.383578037037	37.0395251575064	7.69778525	0.443898278619006	16	13.838352503098	112
118	m3_14	1.75041599642857	1.85552973884663	68.383578037037	37.0395251575064	7.69778525	0.443898278619006	16	13.838352503098	112
119	m3_14	1.75041599642857	1.85552973884663	68.383578037037	37.0395251575064	7.69778525	0.443898278619006	16	13.838352503098	112
120	m3_14	1.75041599642857	1.85552973884663	68.383578037037	37.0395251575064	7.69778525	0.443898278619006	16	13.838352503098	112
121	m3_14	1.75041599642857	1.85552973884663	68.383578037037	37.0395251575064	7.69778525	0.443898278619006	16	13.838352503098	112
122	m3_15	0.687398492857143	0.572887951532866	80.2282714814815	26.9866066283911	8.06824816666667	0.286109386978769	19.8333333333333	10.7966044044721	114
123	m3_15	0.687398492857143	0.572887951532866	80.2282714814815	26.9866066283911	8.06824816666667	0.286109386978769	19.8333333333333	10.7966044044721	114
124	m3_15	0.687398492857143	0.572887951532866	80.2282714814815	26.9866066283911	8.06824816666667	0.286109386978769	19.8333333333333	10.7966044044721	114
125	m3_15	0.687398492857143	0.572887951532866	80.2282714814815	26.9866066283911	8.06824816666667	0.286109386978769	19.8333333333333	10.7966044044721	114
126	m3_15	0.687398492857143	0.572887951532866	80.2282714814815	26.9866066283911	8.06824816666667	0.286109386978769	19.8333333333333	10.7966044044721	114
127	m3_15	0.687398492857143	0.572887951532866	80.2282714814815	26.9866066283911	8.06824816666667	0.286109386978769	19.8333333333333	10.7966044044721	114
128	m3_17	0.658331482142857	0.197623158765403	70.8366674074074	31.1404491486727	8.3252805	0.473093015646501	21.1666666666667	7.57407860182786	105
129	m3_17	0.658331482142857	0.197623158765403	70.8366674074074	31.1404491486727	8.3252805	0.473093015646501	21.1666666666667	7.57407860182786	105
130	m3_17	0.658331482142857	0.197623158765403	70.8366674074074	31.1404491486727	8.3252805	0.473093015646501	21.1666666666667	7.57407860182786	105
131	m3_17	0.658331482142857	0.197623158765403	70.8366674074074	31.1404491486727	8.3252805	0.473093015646501	21.1666666666667	7.57407860182786	105
132	m3_17	0.658331482142857	0.197623158765403	70.8366674074074	31.1404491486727	8.3252805	0.473093015646501	21.1666666666667	7.57407860182786	105
133	m3_17	0.658331482142857	0.197623158765403	70.8366674074074	31.1404491486727	8.3252805	0.473093015646501	21.1666666666667	7.57407860182786	105
134	m3_20	1.83008015714286	1.58904615840872	38.2946902740741	32.2413269922657	7.48564075	0.272376114676471	19.25	11.2657297440808	108
135	m3_20	1.83008015714286	1.58904615840872	38.2946902740741	32.2413269922657	7.48564075	0.272376114676471	19.25	11.2657297440808	108
136	m3_20	1.83008015714286	1.58904615840872	38.2946902740741	32.2413269922657	7.48564075	0.272376114676471	19.25	11.2657297440808	108
137	m3_20	1.83008015714286	1.58904615840872	38.2946902740741	32.2413269922657	7.48564075	0.272376114676471	19.25	11.2657297440808	108
138	m3_21	0.786608817857143	0.241153872249861	25.0151844677778	28.1262365683311	8.0519615	0.530384533112061	15	0	147
139	m3_21	0.786608817857143	0.241153872249861	25.0151844677778	28.1262365683311	8.0519615	0.530384533112061	15	0	147
140	m3_22	2.11399449285714	2.09906781489904	41.5429620740741	29.5731640427448	7.909947	0.221280555462969	20.25	9.46484724300046	117
141	m3_22	2.11399449285714	2.09906781489904	41.5429620740741	29.5731640427448	7.909947	0.221280555462969	20.25	9.46484724300046	117
142	m3_22	2.11399449285714	2.09906781489904	41.5429620740741	29.5731640427448	7.909947	0.221280555462969	20.25	9.46484724300046	117
143	m3_22	2.11399449285714	2.09906781489904	41.5429620740741	29.5731640427448	7.909947	0.221280555462969	20.25	9.46484724300046	117
144	m3_23	3.09943660714286	1.86347895015661	33.866548225	35.1012549612288	8.2720695	0.71714364297143	6.25	7.9320026895272	127
145	m3_23	3.09943660714286	1.86347895015661	33.866548225	35.1012549612288	8.2720695	0.71714364297143	6.25	7.9320026895272	127
146	m3_23	3.09943660714286	1.86347895015661	33.866548225	35.1012549612288	8.2720695	0.71714364297143	6.25	7.9320026895272	127
147	m3_23	3.09943660714286	1.86347895015661	33.866548225	35.1012549612288	8.2720695	0.71714364297143	6.25	7.9320026895272	127
148	m3_24	0.699895889285714	0.208675532482046	56.0782132857143	32.0413463038482	8.570604	0.513033240192583	19.2	5.44977063737548	128
149	m3_24	0.699895889285714	0.208675532482046	56.0782132857143	32.0413463038482	8.570604	0.513033240192583	19.2	5.44977063737548	128
150	m3_24	0.699895889285714	0.208675532482046	56.0782132857143	32.0413463038482	8.570604	0.513033240192583	19.2	5.44977063737548	128
151	m3_24	0.699895889285714	0.208675532482046	56.0782132857143	32.0413463038482	8.570604	0.513033240192583	19.2	5.44977063737548	128
152	m3_24	0.699895889285714	0.208675532482046	56.0782132857143	32.0413463038482	8.570604	0.513033240192583	19.2	5.44977063737548	128
