# Supplementary material for: Reproductive individuality of clonal fish raised in near-identical environments and its link to early-life behavioral individuality
Source: Nat Commun. 2023 Nov 24;14:7652. doi: 10.1038/s41467-023-43069-6 (PMC10673926; doi:10.1038/s41467-023-43069-6)
Supplement: Supplementary file 4 — Source Data [file 41467_2023_43069_MOESM4_ESM.zip › source_data/source_data_figure3a.csv]

	test_fish_ID	activity_in_cm_per_sec_ID_mean	activity_in_cm_per_sec_ID_sd	feeding_in_min_ID_mean	Linf_in_cm
1	m1_03	0.607431925337924	0.126984345748264	54.4391666666667	4.94893965527531
2	m1_03	0.607431925337924	0.126984345748264	54.4391666666667	4.94893965527531
3	m1_06	0.892922337999523	0.456069428334644	17.7549333333333	4.53389133303775
4	m1_06	0.892922337999523	0.456069428334644	17.7549333333333	4.53389133303775
5	m1_06	0.892922337999523	0.456069428334644	17.7549333333333	4.53389133303775
6	m1_06	0.892922337999523	0.456069428334644	17.7549333333333	4.53389133303775
7	m1_07	1.73660927658299	1.20210439242869	37.6646428571428	4.60583777027718
8	m1_07	1.73660927658299	1.20210439242869	37.6646428571428	4.60583777027718
9	m1_07	1.73660927658299	1.20210439242869	37.6646428571428	4.60583777027718
10	m1_07	1.73660927658299	1.20210439242869	37.6646428571428	4.60583777027718
11	m1_07	1.73660927658299	1.20210439242869	37.6646428571428	4.60583777027718
12	m1_08	0.764870631499182	0.241056659866226	60.9439285714286	4.85855900036432
13	m1_08	0.764870631499182	0.241056659866226	60.9439285714286	4.85855900036432
14	m1_08	0.764870631499182	0.241056659866226	60.9439285714286	4.85855900036432
15	m1_08	0.764870631499182	0.241056659866226	60.9439285714286	4.85855900036432
16	m1_08	0.764870631499182	0.241056659866226	60.9439285714286	4.85855900036432
17	m1_08	0.764870631499182	0.241056659866226	60.9439285714286	4.85855900036432
18	m1_10	0.868053121638122	0.429341574877958	64.3077380952381	4.87080051738847
19	m1_10	0.868053121638122	0.429341574877958	64.3077380952381	4.87080051738847
20	m1_10	0.868053121638122	0.429341574877958	64.3077380952381	4.87080051738847
21	m1_10	0.868053121638122	0.429341574877958	64.3077380952381	4.87080051738847
22	m1_10	0.868053121638122	0.429341574877958	64.3077380952381	4.87080051738847
23	m1_12	0.666027832142857	0.211509590060057	45.74512	4.728991
24	m1_12	0.666027832142857	0.211509590060057	45.74512	4.728991
25	m1_12	0.666027832142857	0.211509590060057	45.74512	4.728991
26	m1_12	0.666027832142857	0.211509590060057	45.74512	4.728991
27	m1_12	0.666027832142857	0.211509590060057	45.74512	4.728991
28	m1_13	0.869956471428571	0.798525125403727	39.96917	4.854047
29	m1_13	0.869956471428571	0.798525125403727	39.96917	4.854047
30	m1_13	0.869956471428571	0.798525125403727	39.96917	4.854047
31	m1_13	0.869956471428571	0.798525125403727	39.96917	4.854047
32	m1_13	0.869956471428571	0.798525125403727	39.96917	4.854047
33	m1_14	0.950227010714286	0.669028097989057	38.10036	4.787119
34	m1_14	0.950227010714286	0.669028097989057	38.10036	4.787119
35	m1_14	0.950227010714286	0.669028097989057	38.10036	4.787119
36	m1_14	0.950227010714286	0.669028097989057	38.10036	4.787119
37	m1_14	0.950227010714286	0.669028097989057	38.10036	4.787119
38	m1_16	1.36820266538462	1.71798737346222	64.44962	4.700805
39	m1_16	1.36820266538462	1.71798737346222	64.44962	4.700805
40	m1_16	1.36820266538462	1.71798737346222	64.44962	4.700805
41	m1_16	1.36820266538462	1.71798737346222	64.44962	4.700805
42	m1_19	0.636405739285714	0.332325671551414	32.20845	4.55648
43	m1_19	0.636405739285714	0.332325671551414	32.20845	4.55648
44	m1_19	0.636405739285714	0.332325671551414	32.20845	4.55648
45	m1_19	0.636405739285714	0.332325671551414	32.20845	4.55648
46	m1_19	0.636405739285714	0.332325671551414	32.20845	4.55648
47	m1_20	1.22112262857143	1.08912294445326	44.75952	4.579881
48	m1_20	1.22112262857143	1.08912294445326	44.75952	4.579881
49	m1_20	1.22112262857143	1.08912294445326	44.75952	4.579881
50	m1_20	1.22112262857143	1.08912294445326	44.75952	4.579881
51	m1_20	1.22112262857143	1.08912294445326	44.75952	4.579881
52	m1_21	0.619641657142857	0.358781877689734	61.2806	4.808984
53	m1_21	0.619641657142857	0.358781877689734	61.2806	4.808984
54	m1_22	1.5801667962963	1.50887409060273	40.30457	4.455375
55	m1_22	1.5801667962963	1.50887409060273	40.30457	4.455375
56	m1_22	1.5801667962963	1.50887409060273	40.30457	4.455375
57	m1_22	1.5801667962963	1.50887409060273	40.30457	4.455375
58	m1_22	1.5801667962963	1.50887409060273	40.30457	4.455375
59	m1_23	1.16513682142857	1.06700337030675	46.93905	4.739062
60	m1_23	1.16513682142857	1.06700337030675	46.93905	4.739062
61	m1_23	1.16513682142857	1.06700337030675	46.93905	4.739062
62	m1_23	1.16513682142857	1.06700337030675	46.93905	4.739062
63	m2_01	3.73786135555556	1.65413099437449	24.22543	4.595882
64	m2_01	3.73786135555556	1.65413099437449	24.22543	4.595882
65	m2_01	3.73786135555556	1.65413099437449	24.22543	4.595882
66	m2_02	0.902097844444444	0.838499708958668	31.03988	4.911445
67	m2_02	0.902097844444444	0.838499708958668	31.03988	4.911445
68	m2_02	0.902097844444444	0.838499708958668	31.03988	4.911445
69	m2_02	0.902097844444444	0.838499708958668	31.03988	4.911445
70	m2_02	0.902097844444444	0.838499708958668	31.03988	4.911445
71	m2_03	1.0776744037037	1.33438321958657	57.63383	4.909011
72	m2_03	1.0776744037037	1.33438321958657	57.63383	4.909011
73	m2_03	1.0776744037037	1.33438321958657	57.63383	4.909011
74	m2_03	1.0776744037037	1.33438321958657	57.63383	4.909011
75	m2_03	1.0776744037037	1.33438321958657	57.63383	4.909011
76	m2_04	3.01761834074074	2.60260188037048	41.17259	4.611983
77	m2_04	3.01761834074074	2.60260188037048	41.17259	4.611983
78	m2_04	3.01761834074074	2.60260188037048	41.17259	4.611983
79	m3_01	0.852640239285714	0.768332739403325	65.58889	4.359423
80	m3_01	0.852640239285714	0.768332739403325	65.58889	4.359423
81	m3_01	0.852640239285714	0.768332739403325	65.58889	4.359423
82	m3_01	0.852640239285714	0.768332739403325	65.58889	4.359423
83	m3_01	0.852640239285714	0.768332739403325	65.58889	4.359423
84	m3_02	1.25831978571429	1.20681013641243	45.5158	3.93788
85	m3_02	1.25831978571429	1.20681013641243	45.5158	3.93788
86	m3_02	1.25831978571429	1.20681013641243	45.5158	3.93788
87	m3_02	1.25831978571429	1.20681013641243	45.5158	3.93788
88	m3_03	1.13521399285714	1.15553852341992	51.98083	4.429646
89	m3_03	1.13521399285714	1.15553852341992	51.98083	4.429646
90	m3_03	1.13521399285714	1.15553852341992	51.98083	4.429646
91	m3_03	1.13521399285714	1.15553852341992	51.98083	4.429646
92	m3_04	2.45110348571429	1.51595481644992	43.65262	4.38082
93	m3_04	2.45110348571429	1.51595481644992	43.65262	4.38082
94	m3_04	2.45110348571429	1.51595481644992	43.65262	4.38082
95	m3_04	2.45110348571429	1.51595481644992	43.65262	4.38082
96	m3_04	2.45110348571429	1.51595481644992	43.65262	4.38082
97	m3_05	0.748203496428571	0.187114058137946	68.2531	4.231019
98	m3_05	0.748203496428571	0.187114058137946	68.2531	4.231019
99	m3_05	0.748203496428571	0.187114058137946	68.2531	4.231019
100	m3_05	0.748203496428571	0.187114058137946	68.2531	4.231019
101	m3_06	2.86648414814815	1.15322288178834	33.90173	4.422141
102	m3_06	2.86648414814815	1.15322288178834	33.90173	4.422141
103	m3_06	2.86648414814815	1.15322288178834	33.90173	4.422141
104	m3_06	2.86648414814815	1.15322288178834	33.90173	4.422141
105	m3_06	2.86648414814815	1.15322288178834	33.90173	4.422141
106	m3_06	2.86648414814815	1.15322288178834	33.90173	4.422141
107	m3_10	0.986927178571429	0.82406851849969	53.61568	4.569464
108	m3_10	0.986927178571429	0.82406851849969	53.61568	4.569464
109	m3_10	0.986927178571429	0.82406851849969	53.61568	4.569464
110	m3_10	0.986927178571429	0.82406851849969	53.61568	4.569464
111	m3_10	0.986927178571429	0.82406851849969	53.61568	4.569464
112	m3_11	2.39902308571429	2.06363619466113	54.26226	4.504872
113	m3_11	2.39902308571429	2.06363619466113	54.26226	4.504872
114	m3_11	2.39902308571429	2.06363619466113	54.26226	4.504872
115	m3_11	2.39902308571429	2.06363619466113	54.26226	4.504872
116	m3_11	2.39902308571429	2.06363619466113	54.26226	4.504872
117	m3_14	1.75041599642857	1.85552973884663	68.38358	4.173019
118	m3_14	1.75041599642857	1.85552973884663	68.38358	4.173019
119	m3_14	1.75041599642857	1.85552973884663	68.38358	4.173019
120	m3_14	1.75041599642857	1.85552973884663	68.38358	4.173019
121	m3_14	1.75041599642857	1.85552973884663	68.38358	4.173019
122	m3_15	0.687398492857143	0.572887951532866	80.22827	4.845241
123	m3_15	0.687398492857143	0.572887951532866	80.22827	4.845241
124	m3_15	0.687398492857143	0.572887951532866	80.22827	4.845241
125	m3_15	0.687398492857143	0.572887951532866	80.22827	4.845241
126	m3_15	0.687398492857143	0.572887951532866	80.22827	4.845241
127	m3_15	0.687398492857143	0.572887951532866	80.22827	4.845241
128	m3_17	0.658331482142857	0.197623158765403	70.83667	4.833341
129	m3_17	0.658331482142857	0.197623158765403	70.83667	4.833341
130	m3_17	0.658331482142857	0.197623158765403	70.83667	4.833341
131	m3_17	0.658331482142857	0.197623158765403	70.83667	4.833341
132	m3_17	0.658331482142857	0.197623158765403	70.83667	4.833341
133	m3_17	0.658331482142857	0.197623158765403	70.83667	4.833341
134	m3_20	1.83008015714286	1.58904615840872	38.29469	3.958279
135	m3_20	1.83008015714286	1.58904615840872	38.29469	3.958279
136	m3_20	1.83008015714286	1.58904615840872	38.29469	3.958279
137	m3_20	1.83008015714286	1.58904615840872	38.29469	3.958279
138	m3_21	0.786608817857143	0.241153872249861	25.01519	4.219104
139	m3_21	0.786608817857143	0.241153872249861	25.01519	4.219104
140	m3_22	2.11399449285714	2.09906781489904	41.54296	4.243972
141	m3_22	2.11399449285714	2.09906781489904	41.54296	4.243972
142	m3_22	2.11399449285714	2.09906781489904	41.54296	4.243972
143	m3_22	2.11399449285714	2.09906781489904	41.54296	4.243972
144	m3_23	3.09943660714286	1.86347895015661	33.86655	4.445702
145	m3_23	3.09943660714286	1.86347895015661	33.86655	4.445702
146	m3_23	3.09943660714286	1.86347895015661	33.86655	4.445702
147	m3_23	3.09943660714286	1.86347895015661	33.86655	4.445702
148	m3_24	0.699895889285714	0.208675532482046	56.07821	4.522403
149	m3_24	0.699895889285714	0.208675532482046	56.07821	4.522403
150	m3_24	0.699895889285714	0.208675532482046	56.07821	4.522403
151	m3_24	0.699895889285714	0.208675532482046	56.07821	4.522403
152	m3_24	0.699895889285714	0.208675532482046	56.07821	4.522403
