# Supplementary material for: Reproductive individuality of clonal fish raised in near-identical environments and its link to early-life behavioral individuality
Source: Nat Commun. 2023 Nov 24;14:7652. doi: 10.1038/s41467-023-43069-6 (PMC10673926; doi:10.1038/s41467-023-43069-6)
Supplement: Supplementary file 4 — Source Data [file 41467_2023_43069_MOESM4_ESM.zip › source_data/source_data_figure3d.csv]

	test_fish_ID	fish_age_in_days	feeding_in_min_ID_mean	predicted_standard_length_in_cm	standard_length_in_cm
1	m1_03	210	54.4391666666667	4.51951223350197	4.64
2	m1_03	154	54.4391666666667	4.16917931923535	4.038
3	m1_03	238	54.4391666666667	4.62937504216428	4.676
4	m1_03	182	54.4391666666667	4.36995957811839	4.429
5	m1_03	28	54.4391666666667	1.96235849562374	2.195
6	m1_03	77	54.4391666666667	3.1782977901364	3.154
7	m1_03	168	54.4391666666667	4.27767792006908	4.187
8	m1_03	70	54.4391666666667	3.04166883665056	2.956
9	m1_03	56	54.4391666666667	2.73451642278017	2.751
10	m1_03	84	54.4391666666667	3.306067569194	3.332
11	m1_03	49	54.4391666666667	2.56245148022634	2.651
12	m1_03	35	54.4391666666667	2.17722815733902	2.103
13	m1_03	0	54.4391666666667	0.920423091435798	0.899
14	m1_03	21	54.4391666666667	1.73050757708893	1.774
15	m1_03	252	54.4391666666667	4.67310673579419	4.689
16	m1_03	126	54.4391666666667	3.89832962186152	4.222
17	m1_03	224	54.4391666666667	4.57839878388638	4.473
18	m1_03	147	54.4391666666667	4.10900557013721	4.142
19	m1_03	217	54.4391666666667	4.55001727240861	4.591
20	m1_03	7	54.4391666666667	1.21127509050433	1.16
21	m1_03	105	54.4391666666667	3.63502929056187	3.584
22	m1_03	42	54.4391666666667	2.37742652364551	2.331
23	m1_03	273	54.4391666666667	4.72843219789847	4.799
24	m1_03	189	54.4391666666667	4.41191751806505	4.388
25	m1_03	14	54.4391666666667	1.48033101506709	1.486
26	m1_03	196	54.4391666666667	4.45033013791279	4.408
27	m1_03	63	54.4391666666667	2.89429501552701	2.733
28	m1_03	91	54.4391666666667	3.42407260946423	3.399
29	m1_03	175	54.4391666666667	4.32553751556889	4.333
30	m1_03	112	54.4391666666667	3.7295104847644	3.574
31	m1_03	98	54.4391666666667	3.53345822709176	3.366
32	m1_03	280	54.4391666666667	4.74423664935805	4.564
33	m1_03	140	54.4391666666667	4.04392426986771	4.21
34	m1_03	133	54.4391666666667	3.97410461897978	4.094
35	m1_03	161	54.4391666666667	4.22538291791304	4.24
36	m1_03	119	54.4391666666667	3.81696638283772	3.839
37	m1_03	231	54.4391666666667	4.60499228873227	4.615
38	m1_06	182	17.7549333333333	4.17123515955985	4.22
39	m1_06	28	17.7549333333333	1.90083309997064	1.942
40	m1_06	119	17.7549333333333	3.71817718547007	3.718
41	m1_06	84	17.7549333333333	3.25397546496429	3.295
42	m1_06	14	17.7549333333333	1.37852230928765	1.353
43	m1_06	133	17.7549333333333	3.85326051988112	3.823
44	m1_06	252	17.7549333333333	4.38720084970595	4.334
45	m1_06	210	17.7549333333333	4.28127505799291	4.282
46	m1_06	56	17.7549333333333	2.69745412347874	2.642
47	m1_06	161	17.7549333333333	4.05908750641083	3.947
48	m1_06	91	17.7549333333333	3.36492464981775	3.558
49	m1_06	7	17.7549333333333	1.0798768401186	0.956
50	m1_06	147	17.7549333333333	3.96554207539559	3.85
51	m1_06	154	17.7549333333333	4.01404232078239	4.148
52	m1_06	189	17.7549333333333	4.20236063601242	4.195
53	m1_06	196	17.7549333333333	4.2312233971617	4.043
54	m1_06	105	17.7549333333333	3.55663684956196	3.867
55	m1_06	70	17.7549333333333	3.00119983641204	2.815
56	m1_06	77	17.7549333333333	3.13328866379173	3.156
57	m1_06	0	17.7549333333333	0.753149941756873	0.88
58	m1_06	98	17.7549333333333	3.46506500335793	3.658
59	m1_06	224	17.7549333333333	4.32302328510879	4.267
60	m1_06	238	17.7549333333333	4.35830367720266	4.359
61	m1_06	273	17.7549333333333	4.42232436222995	4.518
62	m1_06	21	17.7549333333333	1.65118236875596	1.695
63	m1_06	231	17.7549333333333	4.3416166296335	4.311
64	m1_06	126	17.7549333333333	3.78884086766215	3.819
65	m1_06	35	17.7549333333333	2.12747915921718	2.052
66	m1_06	175	17.7549333333333	4.13733375188881	4.073
67	m1_06	280	17.7549333333333	4.43213886141768	4.583
68	m1_06	140	17.7549333333333	3.91197332103035	3.851
69	m1_06	49	17.7549333333333	2.52389937448215	2.548
70	m1_06	168	17.7549333333333	4.10028152612811	4.047
71	m1_06	63	17.7549333333333	2.85606832789515	2.62
72	m1_06	42	17.7549333333333	2.33478330990909	2.367
73	m1_07	0	37.6646428571428	0.926767569952053	0.91
74	m1_07	119	37.6646428571428	3.7361385638342	3.715
75	m1_07	133	37.6646428571428	3.87191684732768	3.833
76	m1_07	182	37.6646428571428	4.19979234310292	4.263
77	m1_07	28	37.6646428571428	1.98657823440589	2.076
78	m1_07	252	37.6646428571428	4.43190457200991	4.372
79	m1_07	7	37.6646428571428	1.22671895850795	1.066
80	m1_07	91	37.6646428571428	3.38624697212684	3.326
81	m1_07	161	37.6646428571428	4.08282095964142	4.097
82	m1_07	14	37.6646428571428	1.50169557806619	1.353
83	m1_07	231	37.6646428571428	4.3818603758939	4.295
84	m1_07	196	37.6646428571428	4.263221712032	4.165
85	m1_07	140	37.6646428571428	3.93156886144711	3.971
86	m1_07	238	37.6646428571428	4.40049686376542	4.682
87	m1_07	70	37.6646428571428	3.03051489283662	2.911
88	m1_07	210	37.6646428571428	4.31597051938632	4.414
89	m1_07	280	37.6646428571428	4.48263490274735	4.457
90	m1_07	126	37.6646428571428	3.80662398855002	3.808
91	m1_07	217	37.6646428571428	4.34006378770238	4.146
92	m1_07	49	37.6646428571428	2.57404043615331	2.807
93	m1_07	203	37.6646428571428	4.29079117557098	4.536
94	m1_07	42	37.6646428571428	2.3952823262685	2.607
95	m1_07	21	37.6646428571428	1.75462755856468	1.858
96	m1_07	154	37.6646428571428	4.03669979750459	4.052
97	m1_07	84	37.6646428571428	3.27746511606803	3.401
98	m1_07	273	37.6646428571428	4.47199749098174	4.306
99	m1_07	168	37.6646428571428	4.12548754518649	4.044
100	m1_07	224	37.6646428571428	4.36152391386442	4.411
101	m1_07	147	37.6646428571428	3.9859493645557	4.361
102	m1_07	105	37.6646428571428	3.57515568556695	3.39
103	m1_07	35	37.6646428571428	2.19959197840341	2.349
104	m1_07	56	37.6646428571428	2.73837420613076	2.765
105	m1_07	77	37.6646428571428	3.15883189874652	2.869
106	m1_07	189	37.6646428571428	4.23270809679495	4.276
107	m1_07	63	37.6646428571428	2.89046649913209	2.812
108	m1_07	112	37.6646428571428	3.65952020405107	3.345
109	m1_07	98	37.6646428571428	3.48446865273218	3.489
110	m1_08	98	60.9439285714286	3.46472085835604	3.198
111	m1_08	119	60.9439285714286	3.74722217416948	3.755
112	m1_08	84	60.9439285714286	3.23811014235011	3.497
113	m1_08	182	60.9439285714286	4.29623249053662	4.297
114	m1_08	168	60.9439285714286	4.2033038714432	4.094
115	m1_08	140	60.9439285714286	3.97165071881467	3.947
116	m1_08	14	60.9439285714286	1.40426932189617	1.432
117	m1_08	161	60.9439285714286	4.1520683000653	4.02
118	m1_08	196	60.9439285714286	4.3753581365705	4.284
119	m1_08	0	60.9439285714286	0.843296318314651	0.889
120	m1_08	217	60.9439285714286	4.47496806288756	4.252
121	m1_08	91	60.9439285714286	3.35488669487538	3.424
122	m1_08	70	60.9439285714286	2.97401701757611	3.05
123	m1_08	133	60.9439285714286	3.90180788388802	4.042
124	m1_08	35	60.9439285714286	2.10737114302205	2.046
125	m1_08	42	60.9439285714286	2.3072571531355	2.14
126	m1_08	7	60.9439285714286	1.13481571176345	1.101
127	m1_08	56	60.9439285714286	2.66486663349035	2.482
128	m1_08	154	60.9439285714286	4.09543003059158	4.003
129	m1_08	238	60.9439285714286	4.55377659190933	4.74
130	m1_08	28	60.9439285714286	1.88999224522289	2.035
131	m1_08	231	60.9439285714286	4.52963257330737	4.516
132	m1_08	126	60.9439285714286	3.82763237418514	4.201
133	m1_08	21	60.9439285714286	1.65552247571289	1.716
134	m1_08	49	60.9439285714286	2.49282637167404	2.368
135	m1_08	280	60.9439285714286	4.66549160280037	4.654
136	m1_08	147	60.9439285714286	4.03581206338	4.054
137	m1_08	252	60.9439285714286	4.59638117809852	4.399
138	m1_08	273	60.9439285714286	4.64961599351089	4.743
139	m1_08	112	60.9439285714286	3.66026410249897	3.776
140	m1_08	189	60.9439285714286	4.3377151412461	4.398
141	m1_08	77	60.9439285714286	3.11127515831028	3.107
142	m1_08	224	60.9439285714286	4.50362759867036	4.699
143	m1_08	175	60.9439285714286	4.25166505368952	4.163
144	m1_08	63	60.9439285714286	2.82531436744846	2.768
145	m1_10	42	64.3077380952381	2.280435375009	2.368
146	m1_10	196	64.3077380952381	4.2892496344894	4.217
147	m1_10	182	64.3077380952381	4.20448224710765	4.434
148	m1_10	217	64.3077380952381	4.39706223661324	4.567
149	m1_10	133	64.3077380952381	3.8006988514012	3.618
150	m1_10	7	64.3077380952381	1.23348058339338	1.201
151	m1_10	35	64.3077380952381	2.09856803950449	2.161
152	m1_10	49	64.3077380952381	2.45139479014724	2.451
153	m1_10	203	64.3077380952381	4.32804268133118	4.388
154	m1_10	105	64.3077380952381	3.46614674376009	3.443
155	m1_10	126	64.3077380952381	3.72527074943891	3.958
156	m1_10	0	64.3077380952381	0.978588072408832	0.908
157	m1_10	140	64.3077380952381	3.8708699020121	3.816
158	m1_10	231	64.3077380952381	4.45739116625391	4.5
159	m1_10	63	64.3077380952381	2.75861443659861	2.765
160	m1_10	91	64.3077380952381	3.2622136784313	3.233
161	m1_10	14	64.3077380952381	1.47291691644246	1.445
162	m1_10	28	64.3077380952381	1.90438150811163	2.031
163	m1_10	119	64.3077380952381	3.64485616264214	3.549
164	m1_10	147	64.3077380952381	3.93615382436825	4.042
165	m1_10	168	64.3077380952381	4.10816827705232	4.057
166	m1_10	98	64.3077380952381	3.36747007850422	3.374
167	m1_10	77	64.3077380952381	3.0279092206962	2.814
168	m1_10	70	64.3077380952381	2.89758725644779	2.813
169	m1_10	280	64.3077380952381	4.61327950451155	4.559
170	m1_10	21	64.3077380952381	1.69587798673515	1.707
171	m1_10	189	64.3077380952381	4.24842107249795	4.01
172	m1_10	273	64.3077380952381	4.59516558568466	4.729
173	m1_10	84	64.3077380952381	3.14848846847341	3.326
174	m1_10	56	64.3077380952381	2.6098742349863	2.617
175	m1_10	175	64.3077380952381	4.15778680325905	4.063
176	m1_10	224	64.3077380952381	4.42768802758034	4.379
177	m1_10	252	64.3077380952381	4.53278919217348	4.518
178	m1_10	210	64.3077380952381	4.36387388162415	4.183
179	m1_10	154	64.3077380952381	3.99765458823118	4.094
180	m1_10	238	64.3077380952381	4.48441836122189	4.51
181	m1_12	35	45.74512	2.2621784050105	2.216
182	m1_12	196	45.74512	4.42652413161671	4.317
183	m1_12	133	45.74512	4.03518712528923	4.154
184	m1_12	14	45.74512	1.49784499728576	1.504
185	m1_12	91	45.74512	3.53353392819483	3.932
186	m1_12	21	45.74512	1.77641934271141	1.856
187	m1_12	98	45.74512	3.63701020848254	3.228
188	m1_12	0	45.74512	0.854762772657928	0.882
189	m1_12	28	45.74512	2.02973102895999	2.018
190	m1_12	63	45.74512	3.0112390958129	2.611
191	m1_12	70	45.74512	3.15960008833878	3.121
192	m1_12	7	45.74512	1.19237943231599	1.223
193	m1_12	231	45.74512	4.54049101321823	4.692
194	m1_12	119	45.74512	3.89786457434102	3.93
195	m1_12	161	45.74512	4.24769389337945	4.405
196	m1_12	203	45.74512	4.45382425347654	4.443
197	m1_12	280	45.74512	4.63514531500703	4.448
198	m1_12	154	45.74512	4.20103039352172	4.27
199	m1_12	175	45.74512	4.32898358315318	4.266
200	m1_12	112	45.74512	3.81820347468011	3.904
201	m1_12	147	45.74512	4.15058154029588	4.146
202	m1_12	77	45.74512	3.29567233779578	3.218
203	m1_12	49	45.74512	2.66992112859515	2.688
204	m1_12	105	45.74512	3.73151634968961	3.677
205	m1_12	168	45.74512	4.28998540813799	4.399
206	m1_12	42	45.74512	2.47468158520943	2.464
207	m1_12	217	45.74512	4.50123398378638	4.659
208	m1_12	189	45.74512	4.39717480270733	4.55
209	m1_12	273	45.74512	4.62545732522291	4.529
210	m1_12	126	45.74512	3.96967712980716	4.059
211	m1_12	224	45.74512	4.52174532542502	4.678
212	m1_12	56	45.74512	2.847670403438	2.765
213	m1_12	238	45.74512	4.55775394268201	4.706
214	m1_12	252	45.74512	4.588154748694	4.045
215	m1_12	210	45.74512	4.47866374286007	4.389
216	m1_12	84	45.74512	3.41955753398828	3.533
217	m1_13	91	39.96917	3.38847455614892	3.386
218	m1_13	7	39.96917	1.05063611169057	1.112
219	m1_13	126	39.96917	3.86825303523282	4.14
220	m1_13	98	39.96917	3.50028910656323	3.525
221	m1_13	231	39.96917	4.55391161084797	4.628
222	m1_13	28	39.96917	1.85913386646224	1.875
223	m1_13	133	39.96917	3.9434044514177	4.1
224	m1_13	189	39.96917	4.37106647446535	4.62
225	m1_13	14	39.96917	1.3424077062797	1.359
226	m1_13	161	39.96917	4.19153571253413	4.279
227	m1_13	21	39.96917	1.61177157606514	1.753
228	m1_13	196	39.96917	4.40717625693051	4.382
229	m1_13	280	39.96917	4.68096353207261	4.649
230	m1_13	70	39.96917	2.99417956184927	2.947
231	m1_13	238	39.96917	4.57728727666339	4.653
232	m1_13	77	39.96917	3.13538573721299	2.971
233	m1_13	252	39.96917	4.61748104420952	4.435
234	m1_13	182	39.96917	4.33159332112505	4.412
235	m1_13	175	39.96917	4.28898426288446	4.062
236	m1_13	112	39.96917	3.69896651687197	3.963
237	m1_13	217	39.96917	4.50248389068031	4.496
238	m1_13	0	39.96917	0.737045024904234	0.816
239	m1_13	119	39.96917	3.78679994737021	3.767
240	m1_13	168	39.96917	4.24240492135912	4.225
241	m1_13	210	39.96917	4.47386080745268	4.25
242	m1_13	84	39.96917	3.26726728838795	3.488
243	m1_13	56	39.96917	2.6748015830238	2.443
244	m1_13	224	39.96917	4.52932312387006	4.485
245	m1_13	273	39.96917	4.66652443278184	4.543
246	m1_13	147	39.96917	4.07688438298797	4.117
247	m1_13	105	39.96917	3.60374437582493	3.466
248	m1_13	42	39.96917	2.29983880385746	2.251
249	m1_13	49	39.96917	2.49441316389874	2.331
250	m1_13	35	39.96917	2.08916416454716	1.998
251	m1_13	154	39.96917	4.13621133094052	4.339
252	m1_13	63	39.96917	2.84033832008043	2.621
253	m1_14	238	38.10036	4.46497547104924	4.35
254	m1_14	126	38.10036	3.74889439415701	3.735
255	m1_14	14	38.10036	1.43591912833729	1.433
256	m1_14	84	38.10036	3.17588047466651	3.48
257	m1_14	182	38.10036	4.20867613503478	4.179
258	m1_14	210	38.10036	4.35581501647171	4.543
259	m1_14	280	38.10036	4.57835272437851	4.533
260	m1_14	203	38.10036	4.32338142244894	4.536
261	m1_14	133	38.10036	3.82256680459388	3.863
262	m1_14	70	38.10036	2.92287083184395	2.799
263	m1_14	28	38.10036	1.89408489431206	2.099
264	m1_14	161	38.10036	4.06720026667502	3.978
265	m1_14	140	38.10036	3.89073400012604	4.091
266	m1_14	252	38.10036	4.50830637112308	4.419
267	m1_14	0	38.10036	0.905627964191944	0.925
268	m1_14	224	38.10036	4.41462688043259	4.384
269	m1_14	49	38.10036	2.46541692622163	2.428
270	m1_14	154	38.10036	4.01283681582485	4.039
271	m1_14	77	38.10036	3.054253943848	3.127
272	m1_14	231	38.10036	4.44041570432362	4.322
273	m1_14	63	38.10036	2.78121372733478	2.626
274	m1_14	196	38.10036	4.28776974740195	4.719
275	m1_14	42	38.10036	2.28905987701763	2.419
276	m1_14	91	38.10036	3.28980305719742	3.264
277	m1_14	119	38.10036	3.66983505742464	3.855
278	m1_14	147	38.10036	3.95395464639329	3.821
279	m1_14	217	38.10036	4.38573969637969	4.191
280	m1_14	273	38.10036	4.56237693272161	4.61
281	m1_14	98	38.10036	3.3955501076207	3.148
282	m1_14	105	38.10036	3.49433580957859	3.439
283	m1_14	56	38.10036	2.6290209343741	2.456
284	m1_14	21	38.10036	1.67358153243727	1.721
285	m1_14	168	38.10036	4.11772450981897	4.14
286	m1_14	7	38.10036	1.17884974911285	1.082
287	m1_14	35	38.10036	2.10029434664595	2.089
288	m1_14	175	38.10036	4.16509443348764	4.019
289	m1_14	112	38.10036	3.58526564720454	3.455
290	m1_16	210	64.44962	4.38285890647344	4.179
291	m1_16	126	64.44962	3.83087410634772	3.866
292	m1_16	84	64.44962	3.26074157864985	3.402
293	m1_16	189	64.44962	4.29259977517508	4.348
294	m1_16	14	64.44962	1.36220124142809	1.258
295	m1_16	119	64.44962	3.75426474688967	3.704
296	m1_16	91	64.44962	3.3774641262266	3.404
297	m1_16	70	64.44962	2.99756775671887	2.827
298	m1_16	98	64.44962	3.48342527916491	3.339
299	m1_16	154	64.44962	4.07959117910857	4.296
300	m1_16	203	64.44962	4.35530111954765	4.352
301	m1_16	140	64.44962	3.96622825500261	3.97
302	m1_16	77	64.44962	3.13496921552644	3.091
303	m1_16	0	64.44962	0.752630151671857	0.88
304	m1_16	182	64.44962	4.25656922544302	4.514
305	m1_16	7	64.44962	1.07035690685903	1.046
306	m1_16	35	64.44962	2.10804194545587	2.178
307	m1_16	231	64.44962	4.45357979693693	4.35
308	m1_16	28	64.44962	1.87960707458524	1.906
309	m1_16	147	64.44962	4.02553568857782	3.927
310	m1_16	161	64.44962	4.12965636043648	4.064
311	m1_16	238	64.44962	4.47332915814846	4.569
312	m1_16	252	64.44962	4.50846719476943	4.421
313	m1_16	49	64.44962	2.51042751077352	2.476
314	m1_16	280	64.44962	4.56306343301201	4.489
315	m1_16	42	64.44962	2.31722759659481	2.454
316	m1_16	224	64.44962	4.43197099911165	4.473
317	m1_16	273	64.44962	4.55135349875756	4.391
318	m1_16	105	64.44962	3.58148276592644	3.506
319	m1_16	217	64.44962	4.40858488977091	4.623
320	m1_16	56	64.44962	2.68720772731608	2.621
321	m1_16	21	64.44962	1.63165619809548	1.598
322	m1_16	168	64.44962	4.17560702485796	4.222
323	m1_16	112	64.44962	3.67173109777584	3.858
324	m1_16	63	64.44962	2.84842787916094	2.751
325	m1_16	175	64.44962	4.21796509793795	4.225
326	m1_19	189	32.20845	4.17278380377019	4.513
327	m1_19	0	32.20845	0.800073711920029	0.954
328	m1_19	14	32.20845	1.38339837653376	1.329
329	m1_19	210	32.20845	4.25946527727164	4.341
330	m1_19	126	32.20845	3.73790896383289	3.808
331	m1_19	154	32.20845	3.97259291660798	3.953
332	m1_19	133	32.20845	3.80419195398248	4.064
333	m1_19	196	32.20845	4.20467245469686	3.833
334	m1_19	119	32.20845	3.66581315940405	3.719
335	m1_19	252	32.20845	4.3781785850671	4.349
336	m1_19	91	32.20845	3.30580257199519	3.257
337	m1_19	140	32.20845	3.86475635270812	4.096
338	m1_19	84	32.20845	3.19539658167503	3.27
339	m1_19	70	32.20845	2.9448700616441	2.757
340	m1_19	147	32.20845	3.9209864709074	3.922
341	m1_19	98	32.20845	3.40752830730399	3.391
342	m1_19	161	32.20845	4.01910638229739	3.936
343	m1_19	21	32.20845	1.64127600748745	1.601
344	m1_19	105	32.20845	3.50099850245222	3.486
345	m1_19	7	32.20845	1.1043933989631	1.066
346	m1_19	238	32.20845	4.34513704170244	4.316
347	m1_19	217	32.20845	4.28373453161024	4.267
348	m1_19	42	32.20845	2.29671129607956	2.316
349	m1_19	28	32.20845	1.87906730394185	1.832
350	m1_19	182	32.20845	4.1394187179949	4.094
351	m1_19	35	32.20845	2.09752892518482	2.241
352	m1_19	49	32.20845	2.48006284451514	2.496
353	m1_19	63	32.20845	2.80232354934137	2.681
354	m1_19	231	32.20845	4.32690228724507	4.415
355	m1_19	203	32.20845	4.23317617859552	4.05
356	m1_19	280	32.20845	4.42842332086637	4.368
357	m1_19	112	32.20845	3.58696166327743	3.652
358	m1_19	77	32.20845	3.07538313268952	3.048
359	m1_19	56	32.20845	2.64823887611672	2.464
360	m1_19	168	32.20845	4.06299955963978	4.104
361	m1_19	224	32.20845	4.30611480623851	4.332
362	m1_19	273	32.20845	4.41754244653458	4.352
363	m1_19	175	32.20845	4.10252351754729	4.106
364	m1_20	0	44.75952	0.649470847845794	0.872
365	m1_20	14	44.75952	1.28362413245189	1.271
366	m1_20	126	44.75952	3.77001400666629	3.827
367	m1_20	189	44.75952	4.21441680185357	4.423
368	m1_20	210	44.75952	4.29859562370389	4.343
369	m1_20	140	44.75952	3.9000112448778	4.018
370	m1_20	91	44.75952	3.32563487507988	3.282
371	m1_20	182	44.75952	4.18090768765386	4.298
372	m1_20	77	44.75952	3.08392940173341	3.244
373	m1_20	84	44.75952	3.20964682127831	3.171
374	m1_20	7	44.75952	0.979761539532501	1.089
375	m1_20	49	44.75952	2.45690054930391	2.538
376	m1_20	28	44.75952	1.81591049018111	1.561
377	m1_20	196	44.75952	4.24482594634034	4.403
378	m1_20	217	44.75952	4.32236568572925	3.878
379	m1_20	154	44.75952	4.01065280718978	3.935
380	m1_20	63	44.75952	2.79795749344399	2.639
381	m1_20	252	44.75952	4.41514774843354	4.331
382	m1_20	133	44.75952	3.83759485403786	3.981
383	m1_20	147	44.75952	3.95769131120775	3.859
384	m1_20	42	44.75952	2.26181399012796	2.25
385	m1_20	280	44.75952	4.46394098334593	4.337
386	m1_20	70	44.75952	2.94696837726631	2.74
387	m1_20	119	44.75952	3.69681587392838	3.528
388	m1_20	21	44.75952	1.56261162506007	1.488
389	m1_20	168	44.75952	4.10283214823125	4.212
390	m1_20	238	44.75952	4.38279554422885	4.269
391	m1_20	175	44.75952	4.14330713035974	4.184
392	m1_20	161	44.75952	4.0588690351574	4.181
393	m1_20	112	44.75952	3.61575341685991	4.038
394	m1_20	273	44.75952	4.4530491759856	4.428
395	m1_20	231	44.75952	4.36414097422458	4.318
396	m1_20	56	44.75952	2.63512275634465	2.626
397	m1_20	35	44.75952	2.04724564353177	1.81
398	m1_20	105	44.75952	3.52721741304247	3.59
399	m1_20	203	44.75952	4.27273987662677	4.286
400	m1_20	224	44.75952	4.34382478192971	4.378
401	m1_21	0	61.2806	0.904605716611285	0.844
402	m1_21	91	61.2806	3.35833482382498	3.293
403	m1_21	182	61.2806	4.26763594821431	4.464
404	m1_21	126	61.2806	3.81600216206285	3.971
405	m1_21	14	61.2806	1.46008573798916	1.387
406	m1_21	7	61.2806	1.19301302330973	1.074
407	m1_21	161	61.2806	4.13036107849031	4.426
408	m1_21	189	61.2806	4.30733796219099	4.188
409	m1_21	70	61.2806	2.98770838319179	2.944
410	m1_21	28	61.2806	1.93269395183753	1.986
411	m1_21	21	61.2806	1.70460487115907	1.817
412	m1_21	140	61.2806	3.95576407752864	4.069
413	m1_21	238	61.2806	4.51368216803509	4.769
414	m1_21	133	61.2806	3.88824036150453	3.954
415	m1_21	35	61.2806	2.14236342023317	2.218
416	m1_21	203	61.2806	4.37808456783537	4.423
417	m1_21	231	61.2806	4.49094658308998	4.332
418	m1_21	175	61.2806	4.22542008594834	4.187
419	m1_21	210	61.2806	4.4093525911097	4.286
420	m1_21	119	61.2806	3.73784977971234	3.768
421	m1_21	154	61.2806	4.07649820158247	4.078
422	m1_21	196	61.2806	4.34359083996712	4.205
423	m1_21	217	61.2806	4.43889959816554	4.149
424	m1_21	224	61.2806	4.46603286256526	4.536
425	m1_21	63	61.2806	2.84237533770339	2.615
426	m1_21	98	61.2806	3.46477265614102	3.349
427	m1_21	84	61.2806	3.24432633083609	3.113
428	m1_21	168	61.2806	4.18008371045297	4.098
429	m1_21	49	61.2806	2.51995118729694	2.64
430	m1_21	42	61.2806	2.33870812870091	2.627
431	m1_21	77	61.2806	3.12078885209073	3.059
432	m1_21	280	61.2806	4.62206351899635	4.616
433	m1_21	273	61.2806	4.60692004516788	4.738
434	m1_21	112	61.2806	3.65306295786194	3.571
435	m1_21	56	61.2806	2.68668747249344	2.751
436	m1_21	105	61.2806	3.56232273032589	3.388
437	m1_22	77	40.30457	3.07888347645469	2.89
438	m1_22	210	40.30457	4.19109085862006	4.078
439	m1_22	14	40.30457	1.4509157375413	1.309
440	m1_22	140	40.30457	3.82439023465758	3.827
441	m1_22	21	40.30457	1.69953002593186	1.66
442	m1_22	231	40.30457	4.25263463917343	4.261
443	m1_22	0	40.30457	0.880390013090779	0.913
444	m1_22	84	40.30457	3.19370673342503	3.225
445	m1_22	238	40.30457	4.27013854788477	4.265
446	m1_22	133	40.30457	3.76757883521257	3.843
447	m1_22	126	40.30457	3.70492297300224	3.569
448	m1_22	147	40.30457	3.8767770240391	3.981
449	m1_22	63	40.30457	2.81688168961322	2.946
450	m1_22	203	40.30457	4.16690471761256	4.277
451	m1_22	28	40.30457	1.92799333607301	1.963
452	m1_22	161	40.30457	3.96885900028379	4.168
453	m1_22	98	40.30457	3.39519155541671	3.635
454	m1_22	196	40.30457	4.1398038390417	4.305
455	m1_22	217	40.30457	4.21302337237298	3.816
456	m1_22	182	40.30457	4.07998432397216	4.088
457	m1_22	189	40.30457	4.11128742502167	4.264
458	m1_22	49	40.30457	2.5058327270328	2.527
459	m1_22	91	40.30457	3.29908153371844	3.248
460	m1_22	35	40.30457	2.13784354347919	2.224
461	m1_22	175	40.30457	4.0458881915169	4.015
462	m1_22	112	40.30457	3.5640586304758	3.454
463	m1_22	280	40.30457	4.34769130604053	4.475
464	m1_22	105	40.30457	3.48336605692622	3.295
465	m1_22	168	40.30457	4.00878037095654	3.806
466	m1_22	70	40.30457	2.95311096590281	2.805
467	m1_22	56	40.30457	2.66868025241649	2.681
468	m1_22	154	40.30457	3.924823181934	4.092
469	m1_22	42	40.30457	2.32996945126856	2.431
470	m1_22	224	40.30457	4.23381096720473	4.182
471	m1_22	273	40.30457	4.337335024402	4.359
472	m1_22	252	40.30457	4.30070071756379	4.247
473	m1_23	189	46.93905	4.28795060789364	4.335
474	m1_23	238	46.93905	4.48214917167057	4.552
475	m1_23	42	46.93905	2.32329783798714	2.475
476	m1_23	154	46.93905	4.06546644158887	4.125
477	m1_23	280	46.93905	4.58077990129129	4.562
478	m1_23	0	46.93905	0.835972952298919	0.903
479	m1_23	77	46.93905	3.11749943610177	2.969
480	m1_23	147	46.93905	4.00916027708476	4.022
481	m1_23	49	46.93905	2.50775016807224	2.496
482	m1_23	14	46.93905	1.41356223284978	1.387
483	m1_23	35	46.93905	2.12207267942141	2.11
484	m1_23	7	46.93905	1.13602747901024	1.09
485	m1_23	224	46.93905	4.43750945765289	4.458
486	m1_23	91	46.93905	3.3572339044384	3.222
487	m1_23	210	46.93905	4.38464111853989	4.592
488	m1_23	182	46.93905	4.24991425336402	4.164
489	m1_23	161	46.93905	4.11712706280767	4.14
490	m1_23	133	46.93905	3.88298929832344	3.91
491	m1_23	28	46.93905	1.90483430087345	1.952
492	m1_23	203	46.93905	4.3550018692161	4.527
493	m1_23	84	46.93905	3.24216660434769	3.303
494	m1_23	56	46.93905	2.67866592486955	2.615
495	m1_23	217	46.93905	4.41199387346206	4.382
496	m1_23	70	46.93905	2.98274476568754	3.151
497	m1_23	21	46.93905	1.66901683214116	1.686
498	m1_23	273	46.93905	4.56719998561861	4.448
499	m1_23	98	46.93905	3.46344228911471	3.613
500	m1_23	119	46.93905	3.73469686847713	3.816
501	m1_23	105	46.93905	3.56099806528779	3.705
502	m1_23	140	46.93905	3.94876276311912	3.986
503	m1_23	112	46.93905	3.65129516603154	3.519
504	m1_23	196	46.93905	4.32298420624883	4.32
505	m1_23	252	46.93905	4.52031448072296	4.385
506	m1_23	63	46.93905	2.83683536351226	2.464
507	m1_23	175	46.93905	4.20927770638913	4.183
508	m1_23	231	46.93905	4.46061026206037	4.345
509	m1_23	168	46.93905	4.1652211244499	4.085
510	m2_01	126	24.22543	3.95498440798017	4.059
511	m2_01	14	24.22543	1.55266124200168	1.551
512	m2_01	91	24.22543	3.55423874631987	3.491
513	m2_01	196	24.22543	4.35534453243539	4.278
514	m2_01	280	24.22543	4.52289250450895	4.487
515	m2_01	154	24.22543	4.16255554086757	4.078
516	m2_01	238	24.22543	4.46348997986381	4.619
517	m2_01	0	24.22543	0.897570155292629	0.974
518	m2_01	161	24.22543	4.20283562322712	3.802
519	m2_01	133	24.22543	4.01467342562796	4.162
520	m2_01	35	24.22543	2.32288284693012	2.255
521	m2_01	147	24.22543	4.11822699978986	4.03
522	m2_01	189	24.22543	4.3307047974046	3.982
523	m2_01	210	24.22543	4.39836453889748	4.655
524	m2_01	140	24.22543	4.06873586748741	4.224
525	m2_01	105	24.22543	3.73853153700605	3.916
526	m2_01	42	24.22543	2.534059986952	2.435
527	m2_01	182	24.22543	4.30360210207655	4.474
528	m2_01	231	24.22543	4.44923223105035	4.43
529	m2_01	28	24.22543	2.08797562184782	2.189
530	m2_01	224	24.22543	4.43379087673618	4.443
531	m2_01	7	24.22543	1.24129274464647	1.138
532	m2_01	21	24.22543	1.83325612551347	1.829
533	m2_01	217	24.22543	4.41741203205161	4.436
534	m2_01	252	24.22543	4.48704658680432	4.452
535	m2_01	98	24.22543	3.65081591066923	3.446
536	m2_01	77	24.22543	3.3293066840236	3.473
537	m2_01	119	24.22543	3.8899338958573	3.996
538	m2_01	56	24.22543	2.89956330704131	2.946
539	m2_01	175	24.22543	4.27326163712971	4.202
540	m2_01	49	24.22543	2.72582785370415	2.655
541	m2_01	273	24.22543	4.51548777180584	4.537
542	m2_01	112	24.22543	3.8178671997254	3.824
543	m2_02	126	31.03988	3.84648221919269	3.982
544	m2_02	0	31.03988	0.943380467102998	0.966
545	m2_02	133	31.03988	3.92091077714949	4.024
546	m2_02	35	31.03988	2.15826844440856	2.27
547	m2_02	154	31.03988	4.11495901139585	4.204
548	m2_02	84	31.03988	3.26034416056032	3.217
549	m2_02	231	31.03988	4.55387789923795	4.398
550	m2_02	49	31.03988	2.53277837355993	2.566
551	m2_02	217	31.03988	4.49807025515898	4.664
552	m2_02	14	31.03988	1.48095279997475	1.434
553	m2_02	42	31.03988	2.35224366848233	2.367
554	m2_02	280	31.03988	4.69469294129194	4.693
555	m2_02	182	31.03988	4.31680459841865	4.546
556	m2_02	119	31.03988	3.76585278940274	3.803
557	m2_02	140	31.03988	3.99066386806302	3.831
558	m2_02	161	31.03988	4.17095137440471	3.93
559	m2_02	196	31.03988	4.39770046162436	4.371
560	m2_02	189	31.03988	4.35853035594782	4.302
561	m2_02	238	31.03988	4.57924079951652	4.908
562	m2_02	70	31.03988	3.00094847772036	2.936
563	m2_02	28	31.03988	1.9483592113737	1.959
564	m2_02	7	31.03988	1.22044017569634	1.186
565	m2_02	252	31.03988	4.62329269821748	4.539
566	m2_02	105	31.03988	3.58537358541505	3.698
567	m2_02	112	31.03988	3.67853291259179	3.894
568	m2_02	21	31.03988	1.72317119022047	1.747
569	m2_02	98	31.03988	3.48483271973441	3.21
570	m2_02	168	31.03988	4.22336747437232	4.015
571	m2_02	63	31.03988	2.85715698073213	2.765
572	m2_02	77	31.03988	3.13487521713122	3.212
573	m2_02	56	31.03988	2.70148978768139	2.611
574	m2_02	175	31.03988	4.27187348699527	4.151
575	m2_02	147	31.03988	4.05517178908937	4.157
576	m2_02	210	31.03988	4.4673555467226	4.515
577	m2_02	273	31.03988	4.67893880676341	4.638
578	m2_02	224	31.03988	4.52700387161118	4.395
579	m2_03	133	57.63383	3.88722121244375	4.22
580	m2_03	196	57.63383	4.37611568963807	4.499
581	m2_03	203	57.63383	4.41337107523532	4.273
582	m2_03	154	57.63383	4.08678217313363	4.215
583	m2_03	28	57.63383	1.86457917671333	1.845
584	m2_03	140	57.63383	3.9597569804317	4.126
585	m2_03	0	57.63383	0.831699265868587	0.999
586	m2_03	14	57.63383	1.38605887286022	1.316
587	m2_03	42	57.63383	2.27405326015376	2.31
588	m2_03	161	57.63383	4.14411644402655	4.356
589	m2_03	35	57.63383	2.07698929793257	2.118
590	m2_03	21	57.63383	1.63363641838324	1.59
591	m2_03	7	57.63383	1.11874540382568	1.132
592	m2_03	189	57.63383	4.33641968882344	4.183
593	m2_03	252	57.63383	4.60882307210341	4.5
594	m2_03	168	57.63383	4.19794158474001	4.107
595	m2_03	182	57.63383	4.29354772729919	4.399
596	m2_03	105	57.63383	3.5423644878443	3.532
597	m2_03	119	57.63383	3.72712218743765	3.813
598	m2_03	98	57.63383	3.43904616279241	3.415
599	m2_03	77	57.63383	3.07965354155321	2.923
600	m2_03	238	57.63383	4.56306584827152	4.567
601	m2_03	56	57.63383	2.63259162211938	2.549
602	m2_03	210	57.63383	4.44792432735459	4.605
603	m2_03	273	57.63383	4.6667023895927	4.845
604	m2_03	217	57.63383	4.48038771970407	4.447
605	m2_03	231	57.63383	4.53758444953127	4.573
606	m2_03	63	57.63383	2.7926957566692	2.443
607	m2_03	126	57.63383	3.80983364564183	3.889
608	m2_03	147	57.63383	4.02586086883072	3.961
609	m2_03	280	57.63383	4.68318818354679	4.54
610	m2_03	49	57.63383	2.45945874990837	2.452
611	m2_03	224	57.63383	4.51028071536744	4.317
612	m2_03	175	57.63383	4.24714856010408	3.948
613	m2_03	112	57.63383	3.63747235316057	3.781
614	m2_04	168	41.17259	4.2197688686353	4.229
615	m2_04	133	41.17259	3.98223913418791	3.935
616	m2_04	91	41.17259	3.50167849887611	3.573
617	m2_04	84	41.17259	3.39171356411313	3.389
618	m2_04	196	41.17259	4.34276717216771	4.394
619	m2_04	154	41.17259	4.13760048594359	4.195
620	m2_04	140	41.17259	4.0388833175098	3.957
621	m2_04	35	41.17259	2.24858948856622	2.495
622	m2_04	217	41.17259	4.41073806956994	4.341
623	m2_04	0	41.17259	0.826232863308648	0.961
624	m2_04	7	41.17259	1.16673024232818	1.15
625	m2_04	273	41.17259	4.519739379618	4.27
626	m2_04	63	41.17259	2.9927463721005	2.617
627	m2_04	98	41.17259	3.60151908311811	3.636
628	m2_04	70	41.17259	3.13802385890016	3.014
629	m2_04	42	41.17259	2.46169267062794	2.55
630	m2_04	14	41.17259	1.47595950455066	1.312
631	m2_04	147	41.17259	4.09083972517907	3.886
632	m2_04	28	41.17259	2.01467860831759	1.973
633	m2_04	105	41.17259	3.69285542622638	3.734
634	m2_04	161	41.17259	4.18028337867728	4.121
635	m2_04	175	41.17259	4.25499971559342	4.224
636	m2_04	210	41.17259	4.38988683147675	4.398
637	m2_04	238	41.17259	4.46088082593349	4.37
638	m2_04	189	41.17259	4.3163987238682	4.355
639	m2_04	49	41.17259	2.65507058526476	2.762
640	m2_04	56	41.17259	2.83161443520063	2.768
641	m2_04	252	41.17259	4.48755745244333	4.43
642	m2_04	280	41.17259	4.52845291769527	4.645
643	m2_04	231	41.17259	4.44578061304809	4.523
644	m2_04	182	41.17259	4.28753216895793	4.459
645	m2_04	21	41.17259	1.75685657212904	1.653
646	m2_04	112	41.17259	3.77565317034557	4.078
647	m2_04	77	41.17259	3.27075575122584	3.186
648	m2_04	224	41.17259	4.42901522566756	4.483
649	m2_04	126	41.17259	3.91957711480611	4.129
650	m3_01	35	65.58889	2.00396256022243	2.224
651	m3_01	245	65.58889	4.10784233058941	4.118
652	m3_01	70	65.58889	2.72770941321441	2.691
653	m3_01	42	65.58889	2.16995105179524	2.194
654	m3_01	196	65.58889	3.93057855684147	3.869
655	m3_01	28	65.58889	1.82447821777366	1.918
656	m3_01	84	65.58889	2.95112147910092	2.583
657	m3_01	154	65.58889	3.68761375448773	3.725
658	m3_01	49	65.58889	2.32546982512063	2.41
659	m3_01	140	65.58889	3.58018292942539	3.565
660	m3_01	259	65.58889	4.14455953106312	4.21
661	m3_01	105	65.58889	3.23039226491115	3.331
662	m3_01	63	65.58889	2.60345996476968	2.616
663	m3_01	133	65.58889	3.51980320968765	3.528
664	m3_01	98	65.58889	3.14407971151327	3.179
665	m3_01	119	65.58889	3.38516359782614	3.405
666	m3_01	0	65.58889	0.958395191698823	0.873
667	m3_01	56	65.58889	2.46992679545237	2.482
668	m3_01	14	65.58889	1.42549420041283	1.421
669	m3_01	7	65.58889	1.20086534362789	1.151
670	m3_01	147	65.58889	3.63595672862746	3.733
671	m3_01	112	65.58889	3.31078289078025	3.268
672	m3_01	77	65.58889	2.84326794099412	2.817
673	m3_01	126	65.58889	3.45483865900617	3.406
674	m3_01	189	65.58889	3.896713609033	3.925
675	m3_01	91	65.58889	3.05114334709304	2.806
676	m3_01	280	65.58889	4.18855690293338	4.124
677	m3_01	210	65.58889	3.9914330058101	3.913
678	m3_01	161	65.58889	3.73627644076688	3.96
679	m3_01	168	65.58889	3.78046298892469	3.934
680	m3_01	21	65.58889	1.63219399620169	1.647
681	m3_01	224	65.58889	4.04320564718718	3.894
682	m3_01	182	65.58889	3.86037248105683	3.762
683	m3_01	175	65.58889	3.82202822805305	3.898
684	m3_02	28	45.5158	1.97679491963666	2.026
685	m3_02	245	45.5158	3.86758732539137	3.778
686	m3_02	196	45.5158	3.79110696308826	3.815
687	m3_02	84	45.5158	3.113289521101	2.957
688	m3_02	70	45.5158	2.91394484072078	2.791
689	m3_02	147	45.5158	3.62702344381651	3.528
690	m3_02	140	45.5158	3.59078805593844	3.543
691	m3_02	7	45.5158	1.22101752600084	1.183
692	m3_02	14	45.5158	1.49990182273546	1.503
693	m3_02	189	45.5158	3.77466223690452	3.738
694	m3_02	154	45.5158	3.65875548444462	3.491
695	m3_02	56	45.5158	2.66547208695368	2.581
696	m3_02	259	45.5158	3.88050310364945	3.909
697	m3_02	119	45.5158	3.45703393204229	3.562
698	m3_02	133	45.5158	3.55130166214361	3.47
699	m3_02	280	45.5158	3.89505813979493	3.817
700	m3_02	0	45.5158	0.910490866550918	0.879
701	m3_02	126	45.5158	3.50688529582225	3.413
702	m3_02	168	45.5158	3.71221131643995	3.831
703	m3_02	105	45.5158	3.34136463536469	3.568
704	m3_02	42	45.5158	2.35809189051937	2.356
705	m3_02	91	45.5158	3.19780376246634	3.136
706	m3_02	182	45.5158	3.75625868830086	3.876
707	m3_02	98	45.5158	3.27366102677217	3.296
708	m3_02	49	45.5158	2.52008054755708	2.563
709	m3_02	77	45.5158	3.01904524708698	2.992
710	m3_02	175	45.5158	3.73541423120642	3.811
711	m3_02	35	45.5158	2.17822268573079	2.339
712	m3_02	112	45.5158	3.40262425112813	3.391
713	m3_02	21	45.5158	1.75037270909229	1.776
714	m3_02	224	45.5158	3.84185590754424	3.801
715	m3_02	210	45.5158	3.81897068574071	3.914
716	m3_02	161	45.5158	3.68719972863248	3.848
717	m3_03	35	51.98083	1.93870013022055	1.992
718	m3_03	154	51.98083	3.69758525361618	3.575
719	m3_03	140	51.98083	3.5844267807565	3.428
720	m3_03	84	51.98083	2.92482200103433	2.998
721	m3_03	42	51.98083	2.11155618413335	2.009
722	m3_03	0	51.98083	0.86057667241135	0.8
723	m3_03	7	51.98083	1.10875763581711	1.083
724	m3_03	210	51.98083	4.02005409223845	3.957
725	m3_03	63	51.98083	2.56240838034431	2.563
726	m3_03	182	51.98083	3.88247432657551	4.001
727	m3_03	77	51.98083	2.81238065471717	2.811
728	m3_03	245	51.98083	4.14525460070888	4.213
729	m3_03	56	51.98083	2.4232975434636	2.417
730	m3_03	28	51.98083	1.75232262098296	1.826
731	m3_03	70	51.98083	2.69225542191196	2.333
732	m3_03	91	51.98083	3.02994211985504	3.096
733	m3_03	14	51.98083	1.33751328498429	1.38
734	m3_03	119	51.98083	3.38086642004596	3.433
735	m3_03	161	51.98083	3.74923260364386	3.456
736	m3_03	49	51.98083	2.2734297032773	2.24
737	m3_03	98	51.98083	3.12719974834719	3.32
738	m3_03	112	51.98083	3.30268469596976	3.39
739	m3_03	147	51.98083	3.64275586397338	3.581
740	m3_03	280	51.98083	4.2326939289082	4.264
741	m3_03	133	51.98083	3.52161305258678	3.632
742	m3_03	21	51.98083	1.55239795163346	1.604
743	m3_03	168	51.98083	3.79664878176893	3.711
744	m3_03	259	51.98083	4.18446448338058	4.203
745	m3_03	189	51.98083	3.92038751807514	3.952
746	m3_03	196	51.98083	3.95634132607334	4.015
747	m3_03	126	51.98083	3.45343508205265	3.574
748	m3_03	224	51.98083	4.07485372081117	4.151
749	m3_03	105	51.98083	3.21843323807647	3.406
750	m3_03	175	51.98083	3.84096215362139	3.658
751	m3_04	245	43.65262	4.19968943265817	4.303
752	m3_04	56	43.65262	2.66832391116636	2.773
753	m3_04	42	43.65262	2.35586153306277	2.424
754	m3_04	77	43.65262	3.04851032069174	3.262
755	m3_04	14	43.65262	1.55191558472042	1.596
756	m3_04	35	43.65262	2.17904976771186	2.242
757	m3_04	154	43.65262	3.84883265918946	3.698
758	m3_04	84	43.65262	3.15505596117022	3.278
759	m3_04	280	43.65262	4.26121207522671	4.19
760	m3_04	161	43.65262	3.89151815576786	3.52
761	m3_04	259	43.65262	4.22750639525642	4.48
762	m3_04	147	43.65262	3.80168906863501	3.783
763	m3_04	98	43.65262	3.34333044637025	3.279
764	m3_04	7	43.65262	1.30299467848493	1.197
765	m3_04	0	43.65262	1.03531350418659	0.866
766	m3_04	91	43.65262	3.25343398653733	3.263
767	m3_04	105	43.65262	3.42628821027241	3.451
768	m3_04	70	43.65262	2.93164215203491	2.698
769	m3_04	196	43.65262	4.05703872464815	4.052
770	m3_04	119	43.65262	3.57356515328513	3.552
771	m3_04	133	43.65262	3.69692721665476	3.72
772	m3_04	28	43.65262	1.98730984856412	2.26
773	m3_04	168	43.65262	3.93056477554262	3.897
774	m3_04	49	43.65262	2.51831859896299	2.503
775	m3_04	21	43.65262	1.78025552278034	1.77
776	m3_04	224	43.65262	4.14861716455265	4.178
777	m3_04	182	43.65262	3.99900333941287	3.99
778	m3_04	210	43.65262	4.1057285372536	4.097
779	m3_04	140	43.65262	3.75175725857069	3.623
780	m3_04	126	43.65262	3.63798931759833	3.557
781	m3_04	112	43.65262	3.50285131085392	3.363
782	m3_04	189	43.65262	4.0293865667104	4.183
783	m3_04	175	43.65262	3.96625152176979	4.098
784	m3_05	147	68.2531	3.57462447172224	3.554
785	m3_05	84	68.2531	2.94567441953653	3.021
786	m3_05	161	68.2531	3.6649328346617	3.424
787	m3_05	98	68.2531	3.12491818336934	3.092
788	m3_05	0	68.2531	1.07842833316951	0.891
789	m3_05	42	68.2531	2.21783664205927	2.289
790	m3_05	245	68.2531	4.00317963890322	4.104
791	m3_05	7	68.2531	1.30309430705566	1.227
792	m3_05	21	68.2531	1.7101800459221	1.835
793	m3_05	119	68.2531	3.34695899203257	3.42
794	m3_05	77	68.2531	2.84371574620621	2.794
795	m3_05	280	68.2531	4.07633267904555	4.058
796	m3_05	35	68.2531	2.06198266824014	2.202
797	m3_05	56	68.2531	2.49641493243126	2.317
798	m3_05	91	68.2531	3.03857298963049	3.209
799	m3_05	210	68.2531	3.89681791349881	3.873
800	m3_05	133	68.2531	3.46973331181263	3.249
801	m3_05	154	68.2531	3.62173715267198	3.555
802	m3_05	28	68.2531	1.89174739123644	2.111
803	m3_05	140	68.2531	3.52420064296214	3.427
804	m3_05	126	68.2531	3.41127970798255	3.401
805	m3_05	14	68.2531	1.51319253952184	1.505
806	m3_05	182	68.2531	3.78030919929388	3.761
807	m3_05	70	68.2531	2.73610584925096	2.774
808	m3_05	189	68.2531	3.81314532381224	3.872
809	m3_05	112	68.2531	3.27873767594805	3.603
810	m3_05	49	68.2531	2.3618447882263	2.283
811	m3_05	259	68.2531	4.03492355933423	4.345
812	m3_05	105	68.2531	3.20480937582233	3.259
813	m3_05	175	68.2531	3.74485910608295	3.531
814	m3_05	196	68.2531	3.84329931186927	3.77
815	m3_05	168	68.2531	3.70627286941744	3.411
816	m3_05	224	68.2531	3.94415232406305	4.123
817	m3_06	42	33.90173	2.21094569754119	2.116
818	m3_06	245	33.90173	4.13716686152962	4.137
819	m3_06	0	33.90173	1.04693350981124	0.914
820	m3_06	21	33.90173	1.69099257138985	1.796
821	m3_06	84	33.90173	2.97123198064231	3.189
822	m3_06	7	33.90173	1.27517944661378	1.141
823	m3_06	154	33.90173	3.7030476743887	3.656
824	m3_06	56	33.90173	2.5009517531455	2.509
825	m3_06	91	33.90173	3.06889209267643	2.94
826	m3_06	77	33.90173	2.86544952323238	2.819
827	m3_06	280	33.90173	4.22392378347717	4.344
828	m3_06	182	33.90173	3.88038933926952	3.806
829	m3_06	105	33.90173	3.24676222509756	3.264
830	m3_06	210	33.90173	4.01413555433226	4.233
831	m3_06	161	33.90173	3.75189884468285	3.83
832	m3_06	35	33.90173	2.05032549245216	2.43
833	m3_06	119	33.90173	3.40047693430418	3.238
834	m3_06	259	33.90173	4.17490860929556	4.116
835	m3_06	133	33.90173	3.53390259663275	3.587
836	m3_06	196	33.90173	3.9505783755488	3.896
837	m3_06	189	33.90173	3.91723112051725	3.724
838	m3_06	28	33.90173	1.87745976615489	2.21
839	m3_06	70	33.90173	2.75207180179203	2.324
840	m3_06	112	33.90173	3.32632514134016	3.432
841	m3_06	49	33.90173	2.36130529381261	2.33
842	m3_06	175	33.90173	3.84019545898759	3.76
843	m3_06	63	33.90173	2.63163768638325	2.394
844	m3_06	140	33.90173	3.59418772255718	3.66
845	m3_06	98	33.90173	3.16087079599876	3.243
846	m3_06	126	33.90173	3.46972816232619	3.705
847	m3_06	224	33.90173	4.06912011046605	4.007
848	m3_06	14	33.90173	1.48953731197936	1.468
849	m3_06	168	33.90173	3.79700918324273	3.799
850	m3_06	147	33.90173	3.65059607557263	3.62
851	m3_10	84	53.61568	3.05451874116661	3.002
852	m3_10	147	53.61568	3.76013188004131	3.839
853	m3_10	35	53.61568	2.09997266146433	2.213
854	m3_10	49	53.61568	2.42103617260535	2.455
855	m3_10	119	53.61568	3.50079332343622	3.43
856	m3_10	98	53.61568	3.25201278184055	3.25
857	m3_10	245	53.61568	4.26679292436708	4.375
858	m3_10	42	53.61568	2.26630104501323	2.304
859	m3_10	70	53.61568	2.82710138197272	2.59
860	m3_10	210	53.61568	4.13880813152769	4.287
861	m3_10	196	53.61568	4.07320285691836	4.013
862	m3_10	21	53.61568	1.73145281426451	1.849
863	m3_10	91	53.61568	3.15688087118453	3.155
864	m3_10	161	53.61568	3.86649194900258	3.808
865	m3_10	182	53.61568	3.99907658788238	3.902
866	m3_10	0	53.61568	1.07146461902896	0.902
867	m3_10	280	53.61568	4.35574259943678	4.397
868	m3_10	189	53.61568	4.03708038973071	3.87
869	m3_10	77	53.61568	2.94522709347774	2.76
870	m3_10	259	53.61568	4.3059611136711	4.077
871	m3_10	28	53.61568	1.92246354472808	2.071
872	m3_10	105	53.61568	3.34065590425517	3.291
873	m3_10	112	53.61568	3.42361169853872	3.325
874	m3_10	154	53.61568	3.8151082150243	4.041
875	m3_10	133	53.61568	3.63929031858134	3.531
876	m3_10	140	53.61568	3.70228091937435	3.853
877	m3_10	126	53.61568	3.57297560868711	3.741
878	m3_10	175	53.61568	3.9575065293259	3.974
879	m3_10	224	53.61568	4.19530171189617	4.311
880	m3_10	14	53.61568	1.52708079111787	1.643
881	m3_10	168	53.61568	3.91347367840823	3.922
882	m3_10	56	53.61568	2.56567464177818	2.633
883	m3_10	7	53.61568	1.30762081788864	1.183
884	m3_11	91	54.26226	3.20748672036168	2.97
885	m3_11	84	54.26226	3.10777672368518	3.11
886	m3_11	105	54.26226	3.38675031768208	3.423
887	m3_11	126	54.26226	3.61051486479928	3.565
888	m3_11	280	54.26226	4.32928671316632	4.196
889	m3_11	245	54.26226	4.251078615304	4.278
890	m3_11	168	54.26226	3.93099357900496	3.79
891	m3_11	70	54.26226	2.8831249281192	2.624
892	m3_11	161	54.26226	3.88694803474106	3.91
893	m3_11	154	54.26226	3.84012848198295	3.895
894	m3_11	35	54.26226	2.15444713943675	2.295
895	m3_11	182	54.26226	4.01148305423898	4.109
896	m3_11	133	54.26226	3.67467704292062	3.592
897	m3_11	210	54.26226	4.13823572819056	4.085
898	m3_11	28	54.26226	1.97293353967279	2.077
899	m3_11	112	54.26226	3.46689100473734	3.732
900	m3_11	189	54.26226	4.04663119949393	3.941
901	m3_11	119	54.26226	3.54071183852627	3.582
902	m3_11	42	54.26226	2.32286133065175	2.412
903	m3_11	259	54.26226	4.28627319970428	4.442
904	m3_11	56	54.26226	2.62406108628189	2.488
905	m3_11	140	54.26226	3.73404221494238	4.018
906	m3_11	0	54.26226	1.09187408178498	0.941
907	m3_11	147	54.26226	3.7893371116685	3.748
908	m3_11	224	54.26226	4.18934999531797	4.31
909	m3_11	175	54.26226	3.97245414068445	4.011
910	m3_11	21	54.26226	1.77467946139614	2.091
911	m3_11	49	54.26226	2.47787985368576	2.525
912	m3_11	196	54.26226	4.07941645365358	3.921
913	m3_11	77	54.26226	2.9995780949506	2.836
914	m3_11	14	54.26226	1.56302478645409	1.513
915	m3_11	7	54.26226	1.33774426265467	1.258
916	m3_14	112	68.38358	3.44528434910276	3.283
917	m3_14	70	68.38358	2.89360619651771	2.831
918	m3_14	280	68.38358	4.09614602431065	4.39
919	m3_14	245	68.38358	4.0504895406492	4.246
920	m3_14	161	68.38358	3.794933617261	3.493
921	m3_14	259	68.38358	4.0717089578032	4.056
922	m3_14	175	68.38358	3.85973654208808	3.93
923	m3_14	224	68.38358	4.01108779219263	3.953
924	m3_14	189	68.38358	3.91350345733447	3.835
925	m3_14	196	68.38358	3.93672281694433	3.855
926	m3_14	42	68.38358	2.30975689234748	2.36
927	m3_14	56	68.38358	2.62914021891644	2.741
928	m3_14	21	68.38358	1.70152375573742	1.721
929	m3_14	147	68.38358	3.71694231729806	3.797
930	m3_14	133	68.38358	3.62354535134935	3.631
931	m3_14	49	68.38358	2.47734100983573	2.57
932	m3_14	154	68.38358	3.75822958450378	3.614
933	m3_14	182	68.38358	3.88783763480231	3.982
934	m3_14	77	68.38358	3.00892805420817	3.062
935	m3_14	0	68.38358	0.891894347272464	0.864
936	m3_14	105	68.38358	3.37394648776796	3.521
937	m3_14	140	68.38358	3.67369435483318	3.739
938	m3_14	98	68.38358	3.29538366489791	3.434
939	m3_14	91	68.38358	3.2088233783462	3.029
940	m3_14	119	68.38358	3.51087686777393	3.307
941	m3_14	168	68.38358	3.8293188813119	3.85
942	m3_14	84	68.38358	3.11366705731539	3.36
943	m3_14	210	68.38358	3.97752190226367	3.806
944	m3_14	126	68.38358	3.56966662856265	3.47
945	m3_14	14	68.38358	1.45677869207622	1.351
946	m3_15	112	80.22827	3.35936566595633	3.352
947	m3_15	28	80.22827	1.80764550002896	1.933
948	m3_15	175	80.22827	3.97616125799043	4.024
949	m3_15	56	80.22827	2.45095326795984	2.502
950	m3_15	196	80.22827	4.11940557981959	4.078
951	m3_15	77	80.22827	2.84330052955715	2.816
952	m3_15	154	80.22827	3.80717924265318	3.749
953	m3_15	0	80.22827	0.993549060066212	0.861
954	m3_15	259	80.22827	4.4212931051736	4.445
955	m3_15	280	80.22827	4.49096178913199	4.379
956	m3_15	189	80.22827	4.07437057174963	4.135
957	m3_15	245	80.22827	4.36786876567974	4.471
958	m3_15	42	80.22827	2.14864899449446	2.218
959	m3_15	70	80.22827	2.72033936605226	2.553
960	m3_15	98	80.22827	3.17122667410132	2.899
961	m3_15	133	80.22827	3.60321754849153	3.588
962	m3_15	147	80.22827	3.74296732050171	3.739
963	m3_15	224	80.22827	4.27370332561581	4.176
964	m3_15	7	80.22827	1.21610642576094	1.216
965	m3_15	21	80.22827	1.62240094621589	1.64
966	m3_15	35	80.22827	1.98351920804993	2.014
967	m3_15	210	80.22827	4.20143820263974	4.252
968	m3_15	168	80.22827	3.92305830839107	3.811
969	m3_15	119	80.22827	3.44594599798955	3.47
970	m3_15	14	80.22827	1.42540532801512	1.427
971	m3_15	91	80.22827	3.06821788268753	3.125
972	m3_15	84	80.22827	2.95912176758648	2.928
973	m3_15	63	80.22827	2.59015762546129	2.597
974	m3_15	105	80.22827	3.26802810040761	3.318
975	m3_15	126	80.22827	3.52702316278152	3.423
976	m3_15	182	80.22827	4.02662371856784	4.192
977	m3_15	161	80.22827	3.86711160795233	3.907
978	m3_15	140	80.22827	3.67533953699826	3.786
979	m3_15	49	80.22827	2.30473231456175	2.408
980	m3_17	35	70.83667	1.95590952600804	2.115
981	m3_17	133	70.83667	3.59112639126136	3.556
982	m3_17	280	70.83667	4.4864987063174	4.235
983	m3_17	28	70.83667	1.77824948288283	1.96
984	m3_17	147	70.83667	3.73277991433821	3.815
985	m3_17	84	70.83667	2.94232811071429	2.937
986	m3_17	175	70.83667	3.96828627802387	3.952
987	m3_17	42	70.83667	2.1237800026459	2.246
988	m3_17	7	70.83667	1.17225420533224	1.168
989	m3_17	126	70.83667	3.51482618462118	3.472
990	m3_17	196	70.83667	4.11139898532233	4.255
991	m3_17	0	70.83667	0.945365039679228	0.84
992	m3_17	77	70.83667	2.82585002867688	2.729
993	m3_17	182	70.83667	4.01877654769944	4.014
994	m3_17	245	70.83667	4.3613346004095	4.321
995	m3_17	259	70.83667	4.41563436661996	4.667
996	m3_17	56	70.83667	2.42960781122133	2.375
997	m3_17	189	70.83667	4.06687021280501	4.133
998	m3_17	14	70.83667	1.38542117211358	1.299
999	m3_17	154	70.83667	3.79649771595214	3.527
1000	m3_17	21	70.83667	1.58655296291578	1.602
1001	m3_17	112	70.83667	3.34551045091102	3.245
1002	m3_17	105	70.83667	3.25429371862966	3.313
1003	m3_17	119	70.83667	3.43311179959813	3.557
1004	m3_17	224	70.83667	4.26744961718885	4.164
1005	m3_17	168	70.83667	3.91453773868278	4.124
1006	m3_17	140	70.83667	3.66435780699026	3.562
1007	m3_17	91	70.83667	3.05283570795691	3.203
1008	m3_17	161	70.83667	3.85722732870538	3.978
1009	m3_17	98	70.83667	3.15691778014514	3.061
1010	m3_17	70	70.83667	2.70136175090874	2.313
1011	m3_17	49	70.83667	2.28087643443487	2.347
1012	m3_20	91	38.29469	3.13141883745034	3.141
1013	m3_20	84	38.29469	3.04324222928165	3.117
1014	m3_20	189	38.29469	3.75752102647211	3.838
1015	m3_20	147	38.29469	3.58956815339841	3.471
1016	m3_20	210	38.29469	3.80940462184415	3.925
1017	m3_20	154	38.29469	3.62489081548911	3.607
1018	m3_20	35	38.29469	2.10239371218897	2.364
1019	m3_20	42	38.29469	2.28112605765509	2.296
1020	m3_20	21	38.29469	1.68729698865033	1.706
1021	m3_20	140	38.29469	3.55004034228542	3.617
1022	m3_20	161	38.29469	3.65700501516777	3.773
1023	m3_20	280	38.29469	3.90409020131373	3.959
1024	m3_20	0	38.29469	0.879723626317741	0.88
1025	m3_20	133	38.29469	3.50687749705942	3.434
1026	m3_20	175	38.29469	3.71233154946208	3.592
1027	m3_20	77	38.29469	2.9462547125996	2.948
1028	m3_20	168	38.29469	3.68594444888611	3.757
1029	m3_20	119	38.29469	3.40632774971422	3.208
1030	m3_20	126	38.29469	3.45908597225979	3.44
1031	m3_20	70	38.29469	2.8387935643919	2.675
1032	m3_20	245	38.29469	3.86818547827079	3.78
1033	m3_20	98	38.29469	3.21091341168297	3.339
1034	m3_20	7	38.29469	1.17620787139294	1.132
1035	m3_20	196	38.29469	3.77708617179624	3.824
1036	m3_20	224	38.29469	3.83631361870759	3.828
1037	m3_20	112	38.29469	3.3477102895197	3.357
1038	m3_20	28	38.29469	1.90545737593274	2.164
1039	m3_20	14	38.29469	1.44457917592353	1.236
1040	m3_20	259	38.29469	3.88470070527581	3.863
1041	m3_20	56	38.29469	2.5884206338419	2.597
1042	m3_20	105	38.29469	3.2825144633547	3.236
1043	m3_20	182	38.29469	3.73560612680761	3.744
1044	m3_20	49	38.29469	2.44251433388806	2.271
1045	m3_21	42	25.01519	2.22939215716891	2.195
1046	m3_21	84	25.01519	3.03559559204861	2.919
1047	m3_21	91	25.01519	3.13370133966649	3.287
1048	m3_21	133	25.01519	3.57249375600937	3.673
1049	m3_21	224	25.01519	4.00639252980326	3.793
1050	m3_21	154	25.01519	3.71909729786708	3.683
1051	m3_21	280	25.01519	4.11220723245569	4.219
1052	m3_21	21	25.01519	1.63928545601179	1.756
1053	m3_21	189	25.01519	3.8925319949175	4.083
1054	m3_21	35	25.01519	2.04923579953252	2.052
1055	m3_21	245	25.01519	4.05521437200338	3.954
1056	m3_21	112	25.01519	3.38094892193574	3.607
1057	m3_21	126	25.01519	3.51438310262766	3.55
1058	m3_21	259	25.01519	4.08043858180527	3.955
1059	m3_21	175	25.01519	3.83181994325987	4.05
1060	m3_21	168	25.01519	3.79728481924152	3.726
1061	m3_21	119	25.01519	3.45113915483072	3.376
1062	m3_21	161	25.01519	3.75958798295082	3.869
1063	m3_21	0	25.01519	0.871687087728955	0.959
1064	m3_21	56	25.01519	2.54465095404963	2.579
1065	m3_21	7	25.01519	1.15036342527899	1.061
1066	m3_21	210	25.01519	3.96603612766265	3.953
1067	m3_21	70	25.01519	2.81178907751653	2.598
1068	m3_21	196	25.01519	3.91900483567538	3.966
1069	m3_21	147	25.01519	3.67465655381948	3.635
1070	m3_21	105	25.01519	3.30578425464136	3.244
1071	m3_21	14	25.01519	1.40524846294258	1.253
1072	m3_21	28	25.01519	1.8532592134386	2.024
1073	m3_21	140	25.01519	3.62575293564885	3.509
1074	m3_21	98	25.01519	3.2239133923766	3.096
1075	m3_21	49	25.01519	2.3942522509049	2.337
1076	m3_21	77	25.01519	2.92873939488419	2.929
1077	m3_21	182	25.01519	3.86389876838977	3.895
1078	m3_22	42	41.54296	2.1474378931489	2.16
1079	m3_22	49	41.54296	2.30701458678421	2.234
1080	m3_22	210	41.54296	3.92871575148992	3.939
1081	m3_22	91	41.54296	3.040408618806	2.869
1082	m3_22	224	41.54296	3.97499144678861	3.791
1083	m3_22	21	41.54296	1.58404289083275	1.713
1084	m3_22	56	41.54296	2.45458410663071	2.396
1085	m3_22	280	41.54296	4.10189281555864	3.998
1086	m3_22	175	41.54296	3.77757019709131	3.72
1087	m3_22	119	41.54296	3.36738126667764	3.406
1088	m3_22	154	41.54296	3.65335821246743	3.769
1089	m3_22	126	41.54296	3.4346717030651	3.234
1090	m3_22	84	41.54296	2.94106354618487	2.847
1091	m3_22	245	41.54296	4.03156562179783	4.038
1092	m3_22	189	41.54296	3.8457541740909	3.84
1093	m3_22	14	41.54296	1.36302660566878	1.382
1094	m3_22	70	41.54296	2.71696119554531	2.581
1095	m3_22	259	41.54296	4.06299323241689	3.946
1096	m3_22	98	41.54296	3.13171854344003	3.019
1097	m3_22	35	41.54296	1.97549696600099	2.047
1098	m3_22	105	41.54296	3.21697872235097	3.021
1099	m3_22	196	41.54296	3.8754464058547	3.932
1100	m3_22	112	41.54296	3.29530785121534	3.36
1101	m3_22	168	41.54296	3.73939442259124	3.819
1102	m3_22	140	41.54296	3.55162908866826	3.816
1103	m3_22	0	41.54296	0.863435947600822	0.857
1104	m3_22	133	41.54296	3.49502920087745	3.49
1105	m3_22	182	41.54296	3.81302111006155	3.986
1106	m3_22	77	41.54296	2.83344803880022	2.811
1107	m3_22	28	41.54296	1.78618791197793	2.004
1108	m3_22	161	41.54296	3.69813213873558	3.756
1109	m3_22	7	41.54296	1.12413458655108	1.004
1110	m3_22	147	41.54296	3.60450469770425	3.991
1111	m3_23	49	33.86655	2.32849086574944	2.408
1112	m3_23	21	33.86655	1.53906717608261	1.587
1113	m3_23	42	33.86655	2.15338466542239	2.217
1114	m3_23	154	33.86655	3.80158050252295	3.67
1115	m3_23	224	33.86655	4.15437852883986	4.262
1116	m3_23	14	33.86655	1.29895291006893	1.178
1117	m3_23	91	33.86655	3.13125384085674	3.314
1118	m3_23	161	33.86655	3.8508907493638	4.069
1119	m3_23	126	33.86655	3.56177129083938	3.715
1120	m3_23	259	33.86655	4.24973538586575	4.339
1121	m3_23	280	33.86655	4.29099224461029	4.252
1122	m3_23	175	33.86655	3.93813257923128	3.784
1123	m3_23	182	33.86655	3.97672989107773	3.905
1124	m3_23	56	33.86655	2.49015888730407	2.42
1125	m3_23	63	33.86655	2.63930935291783	2.578
1126	m3_23	84	33.86655	3.02258836302049	2.937
1127	m3_23	7	33.86655	1.03659454909177	0.966
1128	m3_23	245	33.86655	4.21618687475957	4.158
1129	m3_23	35	33.86655	1.96395900822745	1.951
1130	m3_23	70	33.86655	2.77745054338174	2.747
1131	m3_23	147	33.86655	3.74883909511241	3.708
1132	m3_23	168	33.86655	3.89657577323708	3.897
1133	m3_23	105	33.86655	3.32453817669719	3.267
1134	m3_23	0	33.86655	0.754344109287027	0.868
1135	m3_23	196	33.86655	4.04541451740521	4.04
1136	m3_23	140	33.86655	3.69108626175819	3.498
1137	m3_23	119	33.86655	3.48850024768441	3.533
1138	m3_23	133	33.86655	3.62894305717541	3.639
1139	m3_23	28	33.86655	1.75971415477353	1.736
1140	m3_23	77	33.86655	2.90494658486937	3.017
1141	m3_23	112	33.86655	3.4091994896715	3.465
1142	m3_23	98	33.86655	3.23140082079447	3.139
1143	m3_23	210	33.86655	4.10406192922305	4.043
1144	m3_23	189	33.86655	4.01278306637141	4.128
1145	m3_24	14	56.07821	1.37191968918151	1.374
1146	m3_24	28	56.07821	1.79876550197069	1.919
1147	m3_24	161	56.07821	3.84724111690493	3.644
1148	m3_24	91	56.07821	3.11557302870193	3.103
1149	m3_24	175	56.07821	3.93954760545933	3.952
1150	m3_24	245	56.07821	4.2456022961895	4.406
1151	m3_24	119	56.07821	3.47407702261009	3.602
1152	m3_24	21	56.07821	1.59286538262417	1.621
1153	m3_24	259	56.07821	4.28472558979324	4.252
1154	m3_24	42	56.07821	2.17096071956518	2.075
1155	m3_24	112	56.07821	3.39372501899918	3.56
1156	m3_24	224	56.07821	4.1763614625765	4.394
1157	m3_24	182	56.07821	3.98093502251307	3.94
1158	m3_24	280	56.07821	4.33337186743325	3.968
1159	m3_24	210	56.07821	4.12152112306238	3.949
1160	m3_24	105	56.07821	3.30765288762617	3.348
1161	m3_24	154	56.07821	3.79621315047575	3.787
1162	m3_24	77	56.07821	2.89357133563955	2.744
1163	m3_24	147	56.07821	3.73990844251282	3.989
1164	m3_24	98	56.07821	3.21561437680246	3.101
1165	m3_24	56	56.07821	2.49310561104999	2.405
1166	m3_24	49	56.07821	2.33808689311979	2.403
1167	m3_24	140	56.07821	3.68025707395745	3.8
1168	m3_24	7	56.07821	1.13182040376012	1.18
1169	m3_24	35	56.07821	1.99182301142888	2.028
1170	m3_24	196	56.07821	4.05624393703326	3.995
1171	m3_24	0	56.07821	0.873485087555229	0.902
1172	m3_24	84	56.07821	3.00903224971128	2.879
1173	m3_24	133	56.07821	3.61663467274556	3.524
1174	m3_24	168	56.07821	3.89482541472524	4.129
1175	m3_24	189	56.07821	4.02042338324486	3.972
1176	m3_24	126	56.07821	3.54794060230278	3.867
1177	m3_24	70	56.07821	2.77011182865466	2.477
1178	m3_24	63	56.07821	2.6366109151749	2.545
