# Supplementary material for: Reproductive individuality of clonal fish raised in near-identical environments and its link to early-life behavioral individuality
Source: Nat Commun. 2023 Nov 24;14:7652. doi: 10.1038/s41467-023-43069-6 (PMC10673926; doi:10.1038/s41467-023-43069-6)
Supplement: Supplementary file 4 — Source Data [file 41467_2023_43069_MOESM4_ESM.zip › source_data/source_data_figure3e.csv]

	test_fish_ID	Linf_in_cm	brood_size_ID_mean	brood_size_ID_sd	feeding_in_min_ID_mean
1	m1_03	4.94893965527531	3.5	2.12132034355964	54.4391666666667
2	m1_03	4.94893965527531	3.5	2.12132034355964	54.4391666666667
3	m1_06	4.53389133303775	8.25	5.79511288357124	17.7549333333333
4	m1_06	4.53389133303775	8.25	5.79511288357124	17.7549333333333
5	m1_06	4.53389133303775	8.25	5.79511288357124	17.7549333333333
6	m1_06	4.53389133303775	8.25	5.79511288357124	17.7549333333333
7	m1_07	4.60583777027718	21.2	8.22800097228968	37.6646428571428
8	m1_07	4.60583777027718	21.2	8.22800097228968	37.6646428571428
9	m1_07	4.60583777027718	21.2	8.22800097228968	37.6646428571428
10	m1_07	4.60583777027718	21.2	8.22800097228968	37.6646428571428
11	m1_07	4.60583777027718	21.2	8.22800097228968	37.6646428571428
12	m1_08	4.85855900036432	12.1666666666667	6.24232862533419	60.9439285714286
13	m1_08	4.85855900036432	12.1666666666667	6.24232862533419	60.9439285714286
14	m1_08	4.85855900036432	12.1666666666667	6.24232862533419	60.9439285714286
15	m1_08	4.85855900036432	12.1666666666667	6.24232862533419	60.9439285714286
16	m1_08	4.85855900036432	12.1666666666667	6.24232862533419	60.9439285714286
17	m1_08	4.85855900036432	12.1666666666667	6.24232862533419	60.9439285714286
18	m1_10	4.87080051738847	6.4	3.286335345031	64.3077380952381
19	m1_10	4.87080051738847	6.4	3.286335345031	64.3077380952381
20	m1_10	4.87080051738847	6.4	3.286335345031	64.3077380952381
21	m1_10	4.87080051738847	6.4	3.286335345031	64.3077380952381
22	m1_10	4.87080051738847	6.4	3.286335345031	64.3077380952381
23	m1_12	4.728991	12	6.40312423743285	45.74512
24	m1_12	4.728991	12	6.40312423743285	45.74512
25	m1_12	4.728991	12	6.40312423743285	45.74512
26	m1_12	4.728991	12	6.40312423743285	45.74512
27	m1_12	4.728991	12	6.40312423743285	45.74512
28	m1_13	4.854047	22.6	9.555103348473	39.96917
29	m1_13	4.854047	22.6	9.555103348473	39.96917
30	m1_13	4.854047	22.6	9.555103348473	39.96917
31	m1_13	4.854047	22.6	9.555103348473	39.96917
32	m1_13	4.854047	22.6	9.555103348473	39.96917
33	m1_14	4.787119	20.8	14.8054044186574	38.10036
34	m1_14	4.787119	20.8	14.8054044186574	38.10036
35	m1_14	4.787119	20.8	14.8054044186574	38.10036
36	m1_14	4.787119	20.8	14.8054044186574	38.10036
37	m1_14	4.787119	20.8	14.8054044186574	38.10036
38	m1_16	4.700805	12.5	8.10349718742881	64.44962
39	m1_16	4.700805	12.5	8.10349718742881	64.44962
40	m1_16	4.700805	12.5	8.10349718742881	64.44962
41	m1_16	4.700805	12.5	8.10349718742881	64.44962
42	m1_19	4.55648	13.2	8.72926113711808	32.20845
43	m1_19	4.55648	13.2	8.72926113711808	32.20845
44	m1_19	4.55648	13.2	8.72926113711808	32.20845
45	m1_19	4.55648	13.2	8.72926113711808	32.20845
46	m1_19	4.55648	13.2	8.72926113711808	32.20845
47	m1_20	4.579881	11.6	5.50454357780915	44.75952
48	m1_20	4.579881	11.6	5.50454357780915	44.75952
49	m1_20	4.579881	11.6	5.50454357780915	44.75952
50	m1_20	4.579881	11.6	5.50454357780915	44.75952
51	m1_20	4.579881	11.6	5.50454357780915	44.75952
52	m1_21	4.808984	8	4.24264068711928	61.2806
53	m1_21	4.808984	8	4.24264068711928	61.2806
54	m1_22	4.455375	16.2	14.5499140890934	40.30457
55	m1_22	4.455375	16.2	14.5499140890934	40.30457
56	m1_22	4.455375	16.2	14.5499140890934	40.30457
57	m1_22	4.455375	16.2	14.5499140890934	40.30457
58	m1_22	4.455375	16.2	14.5499140890934	40.30457
59	m1_23	4.739062	8.25	4.99165971062398	46.93905
60	m1_23	4.739062	8.25	4.99165971062398	46.93905
61	m1_23	4.739062	8.25	4.99165971062398	46.93905
62	m1_23	4.739062	8.25	4.99165971062398	46.93905
63	m2_01	4.595882	7.33333333333333	6.65832811847939	24.22543
64	m2_01	4.595882	7.33333333333333	6.65832811847939	24.22543
65	m2_01	4.595882	7.33333333333333	6.65832811847939	24.22543
66	m2_02	4.911445	23.8	6.45755371638518	31.03988
67	m2_02	4.911445	23.8	6.45755371638518	31.03988
68	m2_02	4.911445	23.8	6.45755371638518	31.03988
69	m2_02	4.911445	23.8	6.45755371638518	31.03988
70	m2_02	4.911445	23.8	6.45755371638518	31.03988
71	m2_03	4.909011	22.2	8.75785361832453	57.63383
72	m2_03	4.909011	22.2	8.75785361832453	57.63383
73	m2_03	4.909011	22.2	8.75785361832453	57.63383
74	m2_03	4.909011	22.2	8.75785361832453	57.63383
75	m2_03	4.909011	22.2	8.75785361832453	57.63383
76	m2_04	4.611983	17.3333333333333	9.86576572463249	41.17259
77	m2_04	4.611983	17.3333333333333	9.86576572463249	41.17259
78	m2_04	4.611983	17.3333333333333	9.86576572463249	41.17259
79	m3_01	4.359423	20	9.35414346693485	65.58889
80	m3_01	4.359423	20	9.35414346693485	65.58889
81	m3_01	4.359423	20	9.35414346693485	65.58889
82	m3_01	4.359423	20	9.35414346693485	65.58889
83	m3_01	4.359423	20	9.35414346693485	65.58889
84	m3_02	3.93788	13.5	7.85281265959316	45.5158
85	m3_02	3.93788	13.5	7.85281265959316	45.5158
86	m3_02	3.93788	13.5	7.85281265959316	45.5158
87	m3_02	3.93788	13.5	7.85281265959316	45.5158
88	m3_03	4.429646	20.25	6.02079728939615	51.98083
89	m3_03	4.429646	20.25	6.02079728939615	51.98083
90	m3_03	4.429646	20.25	6.02079728939615	51.98083
91	m3_03	4.429646	20.25	6.02079728939615	51.98083
92	m3_04	4.38082	28.8	7.3280283842245	43.65262
93	m3_04	4.38082	28.8	7.3280283842245	43.65262
94	m3_04	4.38082	28.8	7.3280283842245	43.65262
95	m3_04	4.38082	28.8	7.3280283842245	43.65262
96	m3_04	4.38082	28.8	7.3280283842245	43.65262
97	m3_05	4.231019	18	9.41629792788369	68.2531
98	m3_05	4.231019	18	9.41629792788369	68.2531
99	m3_05	4.231019	18	9.41629792788369	68.2531
100	m3_05	4.231019	18	9.41629792788369	68.2531
101	m3_06	4.422141	16.3333333333333	9.4798030921885	33.90173
102	m3_06	4.422141	16.3333333333333	9.4798030921885	33.90173
103	m3_06	4.422141	16.3333333333333	9.4798030921885	33.90173
104	m3_06	4.422141	16.3333333333333	9.4798030921885	33.90173
105	m3_06	4.422141	16.3333333333333	9.4798030921885	33.90173
106	m3_06	4.422141	16.3333333333333	9.4798030921885	33.90173
107	m3_10	4.569464	23.6	9.09945053286186	53.61568
108	m3_10	4.569464	23.6	9.09945053286186	53.61568
109	m3_10	4.569464	23.6	9.09945053286186	53.61568
110	m3_10	4.569464	23.6	9.09945053286186	53.61568
111	m3_10	4.569464	23.6	9.09945053286186	53.61568
112	m3_11	4.504872	18	7.58287544405155	54.26226
113	m3_11	4.504872	18	7.58287544405155	54.26226
114	m3_11	4.504872	18	7.58287544405155	54.26226
115	m3_11	4.504872	18	7.58287544405155	54.26226
116	m3_11	4.504872	18	7.58287544405155	54.26226
117	m3_14	4.173019	16	13.838352503098	68.38358
118	m3_14	4.173019	16	13.838352503098	68.38358
119	m3_14	4.173019	16	13.838352503098	68.38358
120	m3_14	4.173019	16	13.838352503098	68.38358
121	m3_14	4.173019	16	13.838352503098	68.38358
122	m3_15	4.845241	19.8333333333333	10.7966044044721	80.22827
123	m3_15	4.845241	19.8333333333333	10.7966044044721	80.22827
124	m3_15	4.845241	19.8333333333333	10.7966044044721	80.22827
125	m3_15	4.845241	19.8333333333333	10.7966044044721	80.22827
126	m3_15	4.845241	19.8333333333333	10.7966044044721	80.22827
127	m3_15	4.845241	19.8333333333333	10.7966044044721	80.22827
128	m3_17	4.833341	21.1666666666667	7.57407860182786	70.83667
129	m3_17	4.833341	21.1666666666667	7.57407860182786	70.83667
130	m3_17	4.833341	21.1666666666667	7.57407860182786	70.83667
131	m3_17	4.833341	21.1666666666667	7.57407860182786	70.83667
132	m3_17	4.833341	21.1666666666667	7.57407860182786	70.83667
133	m3_17	4.833341	21.1666666666667	7.57407860182786	70.83667
134	m3_20	3.958279	19.25	11.2657297440808	38.29469
135	m3_20	3.958279	19.25	11.2657297440808	38.29469
136	m3_20	3.958279	19.25	11.2657297440808	38.29469
137	m3_20	3.958279	19.25	11.2657297440808	38.29469
138	m3_21	4.219104	15	0	25.01519
139	m3_21	4.219104	15	0	25.01519
140	m3_22	4.243972	20.25	9.46484724300046	41.54296
141	m3_22	4.243972	20.25	9.46484724300046	41.54296
142	m3_22	4.243972	20.25	9.46484724300046	41.54296
143	m3_22	4.243972	20.25	9.46484724300046	41.54296
144	m3_23	4.445702	6.25	7.9320026895272	33.86655
145	m3_23	4.445702	6.25	7.9320026895272	33.86655
146	m3_23	4.445702	6.25	7.9320026895272	33.86655
147	m3_23	4.445702	6.25	7.9320026895272	33.86655
148	m3_24	4.522403	19.2	5.44977063737548	56.07821
149	m3_24	4.522403	19.2	5.44977063737548	56.07821
150	m3_24	4.522403	19.2	5.44977063737548	56.07821
151	m3_24	4.522403	19.2	5.44977063737548	56.07821
152	m3_24	4.522403	19.2	5.44977063737548	56.07821
