# Supplementary material for: Reproductive individuality of clonal fish raised in near-identical environments and its link to early-life behavioral individuality
Source: Nat Commun. 2023 Nov 24;14:7652. doi: 10.1038/s41467-023-43069-6 (PMC10673926; doi:10.1038/s41467-023-43069-6)
Supplement: Supplementary file 4 — Source Data [file 41467_2023_43069_MOESM4_ESM.zip › source_data/source_data_figure3c_raw_data.csv]

	test_fish_ID	offspring_standard_length_in_cm_brood_mean	offspring_standard_length_in_cm_brood_sd	feeding_in_min_ID_mean	Linf_in_cm
1	m1_03	8.765	0.289913780286485	54.4391666666667	4.94893965527531
2	m1_03	8.765	0.289913780286485	54.4391666666667	4.94893965527531
3	m1_06	8.35715625	0.408350280792014	17.7549333333333	4.53389133303775
4	m1_06	8.35715625	0.408350280792014	17.7549333333333	4.53389133303775
5	m1_06	8.35715625	0.408350280792014	17.7549333333333	4.53389133303775
6	m1_06	8.35715625	0.408350280792014	17.7549333333333	4.53389133303775
7	m1_07	8.31029910394265	0.322424836509472	37.6646428571428	4.60583777027718
8	m1_07	8.31029910394265	0.322424836509472	37.6646428571428	4.60583777027718
9	m1_07	8.31029910394265	0.322424836509472	37.6646428571428	4.60583777027718
10	m1_07	8.31029910394265	0.322424836509472	37.6646428571428	4.60583777027718
11	m1_07	8.31029910394265	0.322424836509472	37.6646428571428	4.60583777027718
12	m1_08	8.54275456590193	0.500216298938664	60.9439285714286	4.85855900036432
13	m1_08	8.54275456590193	0.500216298938664	60.9439285714286	4.85855900036432
14	m1_08	8.54275456590193	0.500216298938664	60.9439285714286	4.85855900036432
15	m1_08	8.54275456590193	0.500216298938664	60.9439285714286	4.85855900036432
16	m1_08	8.54275456590193	0.500216298938664	60.9439285714286	4.85855900036432
17	m1_08	8.54275456590193	0.500216298938664	60.9439285714286	4.85855900036432
18	m1_10	8.903125	0.286366424649725	64.3077380952381	4.87080051738847
19	m1_10	8.903125	0.286366424649725	64.3077380952381	4.87080051738847
20	m1_10	8.903125	0.286366424649725	64.3077380952381	4.87080051738847
21	m1_10	8.903125	0.286366424649725	64.3077380952381	4.87080051738847
22	m1_10	8.903125	0.286366424649725	64.3077380952381	4.87080051738847
23	m1_12	8.6764238	0.49149656462248	45.7451183321429	4.728991
24	m1_12	8.6764238	0.49149656462248	45.7451183321429	4.728991
25	m1_12	8.6764238	0.49149656462248	45.7451183321429	4.728991
26	m1_12	8.6764238	0.49149656462248	45.7451183321429	4.728991
27	m1_12	8.6764238	0.49149656462248	45.7451183321429	4.728991
28	m1_13	8.467258	0.646740568386325	39.9691646428571	4.854047
29	m1_13	8.467258	0.646740568386325	39.9691646428571	4.854047
30	m1_13	8.467258	0.646740568386325	39.9691646428571	4.854047
31	m1_13	8.467258	0.646740568386325	39.9691646428571	4.854047
32	m1_13	8.467258	0.646740568386325	39.9691646428571	4.854047
33	m1_14	8.4542555	0.232435582781553	38.1003567857143	4.787119
34	m1_14	8.4542555	0.232435582781553	38.1003567857143	4.787119
35	m1_14	8.4542555	0.232435582781553	38.1003567857143	4.787119
36	m1_14	8.4542555	0.232435582781553	38.1003567857143	4.787119
37	m1_14	8.4542555	0.232435582781553	38.1003567857143	4.787119
38	m1_16	8.777143	0.552033299152023	64.4496152692308	4.700805
39	m1_16	8.777143	0.552033299152023	64.4496152692308	4.700805
40	m1_16	8.777143	0.552033299152023	64.4496152692308	4.700805
41	m1_16	8.777143	0.552033299152023	64.4496152692308	4.700805
42	m1_19	8.5	0.515263892014082	32.2084522964286	4.55648
43	m1_19	8.5	0.515263892014082	32.2084522964286	4.55648
44	m1_19	8.5	0.515263892014082	32.2084522964286	4.55648
45	m1_19	8.5	0.515263892014082	32.2084522964286	4.55648
46	m1_19	8.5	0.515263892014082	32.2084522964286	4.55648
47	m1_20	8.685758	0.267908577402815	44.7595244285714	4.579881
48	m1_20	8.685758	0.267908577402815	44.7595244285714	4.579881
49	m1_20	8.685758	0.267908577402815	44.7595244285714	4.579881
50	m1_20	8.685758	0.267908577402815	44.7595244285714	4.579881
51	m1_20	8.685758	0.267908577402815	44.7595244285714	4.579881
52	m1_21	8.379182	0.414107186906966	61.2805954642857	4.808984
53	m1_21	8.379182	0.414107186906966	61.2805954642857	4.808984
54	m1_22	8.2653778	0.191836072428258	40.3045690259259	4.455375
55	m1_22	8.2653778	0.191836072428258	40.3045690259259	4.455375
56	m1_22	8.2653778	0.191836072428258	40.3045690259259	4.455375
57	m1_22	8.2653778	0.191836072428258	40.3045690259259	4.455375
58	m1_22	8.2653778	0.191836072428258	40.3045690259259	4.455375
59	m1_23	8.86622233333333	0.453105183479878	46.9390463214286	4.739062
60	m1_23	8.86622233333333	0.453105183479878	46.9390463214286	4.739062
61	m1_23	8.86622233333333	0.453105183479878	46.9390463214286	4.739062
62	m1_23	8.86622233333333	0.453105183479878	46.9390463214286	4.739062
63	m2_01	8.32684133333333	0.523913110072971	24.2254327407407	4.595882
64	m2_01	8.32684133333333	0.523913110072971	24.2254327407407	4.595882
65	m2_01	8.32684133333333	0.523913110072971	24.2254327407407	4.595882
66	m2_02	8.5278058	0.378687358707285	31.0398769	4.911445
67	m2_02	8.5278058	0.378687358707285	31.0398769	4.911445
68	m2_02	8.5278058	0.378687358707285	31.0398769	4.911445
69	m2_02	8.5278058	0.378687358707285	31.0398769	4.911445
70	m2_02	8.5278058	0.378687358707285	31.0398769	4.911445
71	m2_03	8.73317475	0.233454574756883	57.6338232111111	4.909011
72	m2_03	8.73317475	0.233454574756883	57.6338232111111	4.909011
73	m2_03	8.73317475	0.233454574756883	57.6338232111111	4.909011
74	m2_03	8.73317475	0.233454574756883	57.6338232111111	4.909011
75	m2_03	8.73317475	0.233454574756883	57.6338232111111	4.909011
76	m2_04	8.56260466666667	0.104420499023579	41.1725931962963	4.611983
77	m2_04	8.56260466666667	0.104420499023579	41.1725931962963	4.611983
78	m2_04	8.56260466666667	0.104420499023579	41.1725931962963	4.611983
79	m3_01	7.9314742	0.40815294170715	65.5888884074074	4.359423
80	m3_01	7.9314742	0.40815294170715	65.5888884074074	4.359423
81	m3_01	7.9314742	0.40815294170715	65.5888884074074	4.359423
82	m3_01	7.9314742	0.40815294170715	65.5888884074074	4.359423
83	m3_01	7.9314742	0.40815294170715	65.5888884074074	4.359423
84	m3_02	7.5149005	0.314877800907485	45.5158024703704	3.93788
85	m3_02	7.5149005	0.314877800907485	45.5158024703704	3.93788
86	m3_02	7.5149005	0.314877800907485	45.5158024703704	3.93788
87	m3_02	7.5149005	0.314877800907485	45.5158024703704	3.93788
88	m3_03	7.9260425	0.345261977503557	51.9808320464286	4.429646
89	m3_03	7.9260425	0.345261977503557	51.9808320464286	4.429646
90	m3_03	7.9260425	0.345261977503557	51.9808320464286	4.429646
91	m3_03	7.9260425	0.345261977503557	51.9808320464286	4.429646
92	m3_04	7.6131826	0.221321951421001	43.6526195357143	4.38082
93	m3_04	7.6131826	0.221321951421001	43.6526195357143	4.38082
94	m3_04	7.6131826	0.221321951421001	43.6526195357143	4.38082
95	m3_04	7.6131826	0.221321951421001	43.6526195357143	4.38082
96	m3_04	7.6131826	0.221321951421001	43.6526195357143	4.38082
97	m3_05	8.037317	0.240834242110627	68.2530929642857	4.231019
98	m3_05	8.037317	0.240834242110627	68.2530929642857	4.231019
99	m3_05	8.037317	0.240834242110627	68.2530929642857	4.231019
100	m3_05	8.037317	0.240834242110627	68.2530929642857	4.231019
101	m3_06	8.12327016666667	0.403690452022545	33.9017282592593	4.422141
102	m3_06	8.12327016666667	0.403690452022545	33.9017282592593	4.422141
103	m3_06	8.12327016666667	0.403690452022545	33.9017282592593	4.422141
104	m3_06	8.12327016666667	0.403690452022545	33.9017282592593	4.422141
105	m3_06	8.12327016666667	0.403690452022545	33.9017282592593	4.422141
106	m3_06	8.12327016666667	0.403690452022545	33.9017282592593	4.422141
107	m3_10	8.0318658	0.283128345448137	53.6156795185185	4.569464
108	m3_10	8.0318658	0.283128345448137	53.6156795185185	4.569464
109	m3_10	8.0318658	0.283128345448137	53.6156795185185	4.569464
110	m3_10	8.0318658	0.283128345448137	53.6156795185185	4.569464
111	m3_10	8.0318658	0.283128345448137	53.6156795185185	4.569464
112	m3_11	8.025621	0.396578905120406	54.2622619285714	4.504872
113	m3_11	8.025621	0.396578905120406	54.2622619285714	4.504872
114	m3_11	8.025621	0.396578905120406	54.2622619285714	4.504872
115	m3_11	8.025621	0.396578905120406	54.2622619285714	4.504872
116	m3_11	8.025621	0.396578905120406	54.2622619285714	4.504872
117	m3_14	7.69778525	0.443898278619006	68.383578037037	4.173019
118	m3_14	7.69778525	0.443898278619006	68.383578037037	4.173019
119	m3_14	7.69778525	0.443898278619006	68.383578037037	4.173019
120	m3_14	7.69778525	0.443898278619006	68.383578037037	4.173019
121	m3_14	7.69778525	0.443898278619006	68.383578037037	4.173019
122	m3_15	8.06824816666667	0.286109386978769	80.2282714814815	4.845241
123	m3_15	8.06824816666667	0.286109386978769	80.2282714814815	4.845241
124	m3_15	8.06824816666667	0.286109386978769	80.2282714814815	4.845241
125	m3_15	8.06824816666667	0.286109386978769	80.2282714814815	4.845241
126	m3_15	8.06824816666667	0.286109386978769	80.2282714814815	4.845241
127	m3_15	8.06824816666667	0.286109386978769	80.2282714814815	4.845241
128	m3_17	8.3252805	0.473093015646501	70.8366674074074	4.833341
129	m3_17	8.3252805	0.473093015646501	70.8366674074074	4.833341
130	m3_17	8.3252805	0.473093015646501	70.8366674074074	4.833341
131	m3_17	8.3252805	0.473093015646501	70.8366674074074	4.833341
132	m3_17	8.3252805	0.473093015646501	70.8366674074074	4.833341
133	m3_17	8.3252805	0.473093015646501	70.8366674074074	4.833341
134	m3_20	7.48564075	0.272376114676471	38.2946902740741	3.958279
135	m3_20	7.48564075	0.272376114676471	38.2946902740741	3.958279
136	m3_20	7.48564075	0.272376114676471	38.2946902740741	3.958279
137	m3_20	7.48564075	0.272376114676471	38.2946902740741	3.958279
138	m3_21	8.0519615	0.530384533112061	25.0151844677778	4.219104
139	m3_21	8.0519615	0.530384533112061	25.0151844677778	4.219104
140	m3_22	7.909947	0.221280555462969	41.5429620740741	4.243972
141	m3_22	7.909947	0.221280555462969	41.5429620740741	4.243972
142	m3_22	7.909947	0.221280555462969	41.5429620740741	4.243972
143	m3_22	7.909947	0.221280555462969	41.5429620740741	4.243972
144	m3_23	8.2720695	0.71714364297143	33.866548225	4.445702
145	m3_23	8.2720695	0.71714364297143	33.866548225	4.445702
146	m3_23	8.2720695	0.71714364297143	33.866548225	4.445702
147	m3_23	8.2720695	0.71714364297143	33.866548225	4.445702
148	m3_24	8.570604	0.513033240192583	56.0782132857143	4.522403
149	m3_24	8.570604	0.513033240192583	56.0782132857143	4.522403
150	m3_24	8.570604	0.513033240192583	56.0782132857143	4.522403
151	m3_24	8.570604	0.513033240192583	56.0782132857143	4.522403
152	m3_24	8.570604	0.513033240192583	56.0782132857143	4.522403
