# Supplementary material for: Reproductive individuality of clonal fish raised in near-identical environments and its link to early-life behavioral individuality
Source: Nat Commun. 2023 Nov 24;14:7652. doi: 10.1038/s41467-023-43069-6 (PMC10673926; doi:10.1038/s41467-023-43069-6)
Supplement: Supplementary file 4 — Source Data [file 41467_2023_43069_MOESM4_ESM.zip › source_data/source_data_figure1a_offspring.csv]

	test_fish_ID	offspring_standard_length_in_mm	onset_in_days
1	m1_03	8.57	194
2	m1_03	8.91	194
3	m1_03	8.99	194
4	m1_03	8.85	194
5	m1_03	8.24	194
6	m1_03	8.09	194
7	m1_03	9.09	194
8	m1_06	9.5	98
9	m1_06	9.19	98
10	m1_06	7.63	98
11	m1_06	NA	98
12	m1_06	9.41	98
13	m1_06	8.98	98
14	m1_06	9.03	98
15	m1_06	7.88	98
16	m1_06	NA	98
17	m1_06	8.31	98
18	m1_06	7.64	98
19	m1_06	8.86	98
20	m1_06	8.96	98
21	m1_06	7.78	98
22	m1_06	7.94	98
23	m1_06	8.63	98
24	m1_06	8.21	98
25	m1_06	7.74	98
26	m1_06	8.69	98
27	m1_06	8.72	98
28	m1_06	7.63	98
29	m1_06	9.03	98
30	m1_06	8.9	98
31	m1_06	9.46	98
32	m1_06	8.4	98
33	m1_06	9.02	98
34	m1_06	9.23	98
35	m1_06	7.82	98
36	m1_06	8.29	98
37	m1_06	8.78	98
38	m1_06	8.25	98
39	m1_06	9.28	98
40	m1_06	9.18	98
41	m1_07	7.97	120
42	m1_07	8.43	120
43	m1_07	NA	120
44	m1_07	6.57	120
45	m1_07	7.78	120
46	m1_07	8.71	120
47	m1_07	7.37	120
48	m1_07	8.86	120
49	m1_07	8.04	120
50	m1_07	9.2	120
51	m1_07	7.99	120
52	m1_07	8.41	120
53	m1_07	9.01	120
54	m1_07	8.33	120
55	m1_07	6.31	120
56	m1_07	9.2	120
57	m1_07	9.44	120
58	m1_07	8.45	120
59	m1_07	7.72	120
60	m1_07	8.58	120
61	m1_07	7.93	120
62	m1_07	8.15	120
63	m1_07	8.39	120
64	m1_07	8.11	120
65	m1_07	8.98	120
66	m1_07	8.72	120
67	m1_07	8.97	120
68	m1_07	9.41	120
69	m1_07	8.59	120
70	m1_07	7.99	120
71	m1_07	7.46	120
72	m1_07	NA	120
73	m1_07	8.24	120
74	m1_07	8.09	120
75	m1_07	8.13	120
76	m1_07	8.56	120
77	m1_07	NA	120
78	m1_07	7.94	120
79	m1_07	8.67	120
80	m1_07	8.22	120
81	m1_07	8.13	120
82	m1_07	8.63	120
83	m1_07	9.1	120
84	m1_07	8	120
85	m1_07	8.25	120
86	m1_07	8.28	120
87	m1_07	9.87	120
88	m1_07	9.19	120
89	m1_07	8.19	120
90	m1_07	8.58	120
91	m1_07	8.4	120
92	m1_07	8.51	120
93	m1_07	7.95	120
94	m1_07	7.89	120
95	m1_07	8.46	120
96	m1_07	8.51	120
97	m1_07	8	120
98	m1_07	8.56	120
99	m1_07	8.88	120
100	m1_07	8.38	120
101	m1_07	8.49	120
102	m1_07	9	120
103	m1_07	8.92	120
104	m1_07	8.4	120
105	m1_07	8.24	120
106	m1_07	7.72	120
107	m1_07	8.55	120
108	m1_07	8.53	120
109	m1_07	9.01	120
110	m1_07	8.47	120
111	m1_07	8.98	120
112	m1_07	8.9	120
113	m1_07	8.38	120
114	m1_07	8.25	120
115	m1_07	8.69	120
116	m1_07	8.24	120
117	m1_07	8.4	120
118	m1_07	8.65	120
119	m1_07	8.11	120
120	m1_07	8.46	120
121	m1_07	9.19	120
122	m1_07	8.12	120
123	m1_07	8.73	120
124	m1_07	8.58	120
125	m1_07	8.08	120
126	m1_07	8.72	120
127	m1_07	8.27	120
128	m1_07	8.75	120
129	m1_07	8.44	120
130	m1_07	8.54	120
131	m1_07	7.78	120
132	m1_07	7.98	120
133	m1_07	9.32	120
134	m1_07	8.52	120
135	m1_07	9.41	120
136	m1_07	8.49	120
137	m1_07	7.54	120
138	m1_07	8.65	120
139	m1_07	7.08	120
140	m1_07	8.1	120
141	m1_07	7.79	120
142	m1_07	7.89	120
143	m1_07	8.04	120
144	m1_07	8.3	120
145	m1_07	8.33	120
146	m1_07	8.64	120
147	m1_08	9.34	109
148	m1_08	8.82	109
149	m1_08	8.92	109
150	m1_08	8.98	109
151	m1_08	8.42	109
152	m1_08	8.7	109
153	m1_08	8.05	109
154	m1_08	8.77	109
155	m1_08	8.99	109
156	m1_08	7.95	109
157	m1_08	9.55	109
158	m1_08	NA	109
159	m1_08	9.45	109
160	m1_08	8.17	109
161	m1_08	7.76	109
162	m1_08	8.8	109
163	m1_08	8.73	109
164	m1_08	7.11	109
165	m1_08	7.92	109
166	m1_08	8.55	109
167	m1_08	8.33	109
168	m1_08	8.55	109
169	m1_08	7.94	109
170	m1_08	NA	109
171	m1_08	NA	109
172	m1_08	NA	109
173	m1_08	8.29	109
174	m1_08	NA	109
175	m1_08	9.27	109
176	m1_08	8.58	109
177	m1_08	9.05	109
178	m1_08	7.78	109
179	m1_08	9.28	109
180	m1_08	9.06	109
181	m1_08	7.98	109
182	m1_08	8.85	109
183	m1_08	9.09	109
184	m1_08	8.56	109
185	m1_08	8.44	109
186	m1_08	8.66	109
187	m1_08	7.92	109
188	m1_08	8.67	109
189	m1_08	7.47	109
190	m1_08	7.9	109
191	m1_08	8.48	109
192	m1_08	8.65	109
193	m1_08	9.31	109
194	m1_08	9.16	109
195	m1_08	8.98	109
196	m1_08	9.1	109
197	m1_08	8.96	109
198	m1_08	9.47	109
199	m1_08	8.19	109
200	m1_08	8.72	109
201	m1_08	8.63	109
202	m1_08	8.68	109
203	m1_08	9.07	109
204	m1_08	9.36	109
205	m1_08	8.01	109
206	m1_08	8.55	109
207	m1_08	8.68	109
208	m1_08	7.67	109
209	m1_08	9.25	109
210	m1_08	NA	109
211	m1_08	8.43	109
212	m1_08	8.56	109
213	m1_08	8.91	109
214	m1_08	8.56	109
215	m1_08	8.71	109
216	m1_08	9.4	109
217	m1_08	8.4	109
218	m1_08	8.48	109
219	m1_08	8.13	109
220	m1_10	9.09	138
221	m1_10	NA	138
222	m1_10	9.59	138
223	m1_10	NA	138
224	m1_10	8.97	138
225	m1_10	9.36	138
226	m1_10	9.31	138
227	m1_10	NA	138
228	m1_10	8.66	138
229	m1_10	NA	138
230	m1_10	NA	138
231	m1_10	NA	138
232	m1_10	NA	138
233	m1_10	8.66	138
234	m1_10	8.84	138
235	m1_10	NA	138
236	m1_10	7.91	138
237	m1_10	8.69	138
238	m1_10	NA	138
239	m1_10	8.09	138
240	m1_10	8.49	138
241	m1_10	8.61	138
242	m1_10	9.25	138
243	m1_10	9.39	138
244	m1_10	9.4	138
245	m1_10	8.66	138
246	m1_10	9.11	138
247	m1_10	NA	138
248	m1_10	9.03	138
249	m1_10	8.61	138
250	m1_10	NA	138
251	m1_10	8.98	138
252	m1_12	8.87	133
253	m1_12	8.9	133
254	m1_12	8.81	133
255	m1_12	9.16	133
256	m1_12	7.13	133
257	m1_12	9.15	133
258	m1_12	7.59	133
259	m1_12	9.25	133
260	m1_12	8.53	133
261	m1_12	8.41	133
262	m1_12	8.9	133
263	m1_12	8.13	133
264	m1_12	8.18	133
265	m1_12	8.88	133
266	m1_12	7.91	133
267	m1_12	8.58	133
268	m1_12	8.88	133
269	m1_12	8.84	133
270	m1_12	7.95	133
271	m1_12	9.76	133
272	m1_12	8.37	133
273	m1_12	8.1	133
274	m1_12	8.39	133
275	m1_12	9.03	133
276	m1_12	8.1	133
277	m1_12	8.84	133
278	m1_12	8.9	133
279	m1_12	8.54	133
280	m1_12	7.91	133
281	m1_12	8.55	133
282	m1_12	8.29	133
283	m1_12	7.86	133
284	m1_12	8.82	133
285	m1_12	8.26	133
286	m1_12	8.23	133
287	m1_12	8.57	133
288	m1_12	8.57	133
289	m1_12	9.24	133
290	m1_12	10	133
291	m1_12	7.64	133
292	m1_12	9.47	133
293	m1_12	9.58	133
294	m1_12	NA	133
295	m1_12	8.45	133
296	m1_12	8.93	133
297	m1_12	8.73	133
298	m1_12	9.24	133
299	m1_12	7.66	133
300	m1_12	8.62	133
301	m1_12	9.05	133
302	m1_12	9.48	133
303	m1_12	8.12	133
304	m1_12	7.69	133
305	m1_12	8.07	133
306	m1_12	8.68	133
307	m1_12	8.19	133
308	m1_12	7.72	133
309	m1_12	9.23	133
310	m1_12	10.41	133
311	m1_12	8.63	133
312	m1_13	8.03	137
313	m1_13	NA	137
314	m1_13	8.37	137
315	m1_13	7.79	137
316	m1_13	8.2	137
317	m1_13	8.26	137
318	m1_13	8.48	137
319	m1_13	7.45	137
320	m1_13	NA	137
321	m1_13	6.43	137
322	m1_13	8.11	137
323	m1_13	7.36	137
324	m1_13	8.34	137
325	m1_13	7.86	137
326	m1_13	8.66	137
327	m1_13	8.66	137
328	m1_13	7.48	137
329	m1_13	8.85	137
330	m1_13	7.75	137
331	m1_13	6.19	137
332	m1_13	NA	137
333	m1_13	7.91	137
334	m1_13	8.02	137
335	m1_13	8.49	137
336	m1_13	8.35	137
337	m1_13	8.03	137
338	m1_13	NA	137
339	m1_13	8.33	137
340	m1_13	8.03	137
341	m1_13	8.81	137
342	m1_13	8.82	137
343	m1_13	8.77	137
344	m1_13	8.59	137
345	m1_13	8.24	137
346	m1_13	8.9	137
347	m1_13	9.06	137
348	m1_13	NA	137
349	m1_13	8.6	137
350	m1_13	8.44	137
351	m1_13	8.28	137
352	m1_13	8.96	137
353	m1_13	9.22	137
354	m1_13	10.03	137
355	m1_13	NA	137
356	m1_13	7.79	137
357	m1_13	8.34	137
358	m1_13	NA	137
359	m1_13	7.95	137
360	m1_13	NA	137
361	m1_13	NA	137
362	m1_13	NA	137
363	m1_13	NA	137
364	m1_13	9.55	137
365	m1_13	8.13	137
366	m1_13	8.89	137
367	m1_13	8.23	137
368	m1_13	8.39	137
369	m1_13	8.44	137
370	m1_13	8.12	137
371	m1_13	7.04	137
372	m1_13	8.65	137
373	m1_13	NA	137
374	m1_13	7.5	137
375	m1_13	8.17	137
376	m1_13	8.8	137
377	m1_13	9.06	137
378	m1_13	9.22	137
379	m1_13	7.73	137
380	m1_13	8.64	137
381	m1_13	7.84	137
382	m1_13	6.85	137
383	m1_13	6.59	137
384	m1_13	8.28	137
385	m1_13	6.78	137
386	m1_13	6.41	137
387	m1_13	9	137
388	m1_13	8.91	137
389	m1_13	9.43	137
390	m1_13	8.84	137
391	m1_13	8.56	137
392	m1_13	9.55	137
393	m1_13	8.73	137
394	m1_13	8.61	137
395	m1_13	6.1	137
396	m1_13	8.11	137
397	m1_13	NA	137
398	m1_13	8.54	137
399	m1_13	9.02	137
400	m1_13	8.73	137
401	m1_13	8.66	137
402	m1_13	8.17	137
403	m1_13	8.55	137
404	m1_13	NA	137
405	m1_13	8.28	137
406	m1_13	9.3	137
407	m1_13	8.2	137
408	m1_13	8.87	137
409	m1_13	8.01	137
410	m1_13	8.96	137
411	m1_13	9.93	137
412	m1_13	8.79	137
413	m1_13	9.48	137
414	m1_13	8.63	137
415	m1_13	8.85	137
416	m1_13	8.14	137
417	m1_13	8.85	137
418	m1_13	9.15	137
419	m1_13	7.23	137
420	m1_13	9.3	137
421	m1_13	8.36	137
422	m1_13	8.66	137
423	m1_13	9.45	137
424	m1_13	8.77	137
425	m1_14	8.73	138
426	m1_14	8.73	138
427	m1_14	9.4	138
428	m1_14	8.42	138
429	m1_14	8.25	138
430	m1_14	8.27	138
431	m1_14	NA	138
432	m1_14	8.63	138
433	m1_14	9.12	138
434	m1_14	8.3	138
435	m1_14	7.85	138
436	m1_14	9.17	138
437	m1_14	7.94	138
438	m1_14	8.45	138
439	m1_14	8.48	138
440	m1_14	9.1	138
441	m1_14	9.2	138
442	m1_14	8.61	138
443	m1_14	8.16	138
444	m1_14	8.63	138
445	m1_14	8.25	138
446	m1_14	8.57	138
447	m1_14	8.33	138
448	m1_14	8.08	138
449	m1_14	8.2	138
450	m1_14	8.46	138
451	m1_14	8.71	138
452	m1_14	8.42	138
453	m1_14	7.94	138
454	m1_14	NA	138
455	m1_14	8.47	138
456	m1_14	8.57	138
457	m1_14	NA	138
458	m1_14	8.8	138
459	m1_14	8.31	138
460	m1_14	8.92	138
461	m1_14	7.39	138
462	m1_14	8.78	138
463	m1_14	8.95	138
464	m1_14	8.59	138
465	m1_14	7.42	138
466	m1_14	8.44	138
467	m1_14	9.02	138
468	m1_14	8.66	138
469	m1_14	9.19	138
470	m1_14	8.47	138
471	m1_14	7.73	138
472	m1_14	8.58	138
473	m1_14	7.84	138
474	m1_14	8.82	138
475	m1_14	9.43	138
476	m1_14	7.84	138
477	m1_14	8.24	138
478	m1_14	8.39	138
479	m1_14	8.44	138
480	m1_14	8.53	138
481	m1_14	8.71	138
482	m1_14	9	138
483	m1_14	8.69	138
484	m1_14	8.08	138
485	m1_14	8.37	138
486	m1_14	8.54	138
487	m1_14	8.4	138
488	m1_14	NA	138
489	m1_14	8.4	138
490	m1_14	8.64	138
491	m1_14	NA	138
492	m1_14	8.41	138
493	m1_14	8.44	138
494	m1_14	8.13	138
495	m1_14	8.91	138
496	m1_14	8.96	138
497	m1_14	8.92	138
498	m1_14	8.23	138
499	m1_14	8.72	138
500	m1_14	8.24	138
501	m1_14	8.84	138
502	m1_14	9.37	138
503	m1_14	7.99	138
504	m1_14	8.13	138
505	m1_14	9.33	138
506	m1_14	8.93	138
507	m1_14	8.23	138
508	m1_14	9.04	138
509	m1_14	NA	138
510	m1_14	8.04	138
511	m1_14	8.41	138
512	m1_14	NA	138
513	m1_14	8.3	138
514	m1_14	8.65	138
515	m1_14	8.48	138
516	m1_14	7.83	138
517	m1_14	7.94	138
518	m1_14	8.02	138
519	m1_14	9.1	138
520	m1_14	8.88	138
521	m1_14	8.5	138
522	m1_14	7.95	138
523	m1_14	9.47	138
524	m1_14	7.15	138
525	m1_14	8.75	138
526	m1_14	9.13	138
527	m1_14	8.62	138
528	m1_14	8.05	138
529	m1_16	8.15	121
530	m1_16	9.2	121
531	m1_16	7.87	121
532	m1_16	8.47	121
533	m1_16	NA	121
534	m1_16	9.21	121
535	m1_16	7.98	121
536	m1_16	8.78	121
537	m1_16	9.89	121
538	m1_16	9.03	121
539	m1_16	7.92	121
540	m1_16	7.98	121
541	m1_16	8.35	121
542	m1_16	9.22	121
543	m1_16	8.83	121
544	m1_16	8.94	121
545	m1_16	9.69	121
546	m1_16	9.4	121
547	m1_16	9.06	121
548	m1_16	9.17	121
549	m1_16	9.75	121
550	m1_16	7.86	121
551	m1_16	NA	121
552	m1_16	8.43	121
553	m1_16	8.09	121
554	m1_16	9.84	121
555	m1_16	9.84	121
556	m1_16	9.29	121
557	m1_16	9.63	121
558	m1_16	9.31	121
559	m1_16	7.91	121
560	m1_16	8.87	121
561	m1_16	8.33	121
562	m1_16	8.66	121
563	m1_16	9	121
564	m1_16	8.77	121
565	m1_16	9.74	121
566	m1_16	9.69	121
567	m1_16	8.8	121
568	m1_16	8.32	121
569	m1_16	9.2	121
570	m1_16	9.97	121
571	m1_16	8.8	121
572	m1_16	9.35	121
573	m1_16	8.03	121
574	m1_16	9.35	121
575	m1_16	9.59	121
576	m1_16	9.98	121
577	m1_16	8.18	121
578	m1_16	8.94	121
579	m1_19	8.64	108
580	m1_19	8.28	108
581	m1_19	9.12	108
582	m1_19	6.54	108
583	m1_19	8.98	108
584	m1_19	8.76	108
585	m1_19	7.63	108
586	m1_19	7.79	108
587	m1_19	8.69	108
588	m1_19	8.13	108
589	m1_19	8.46	108
590	m1_19	7.75	108
591	m1_19	7.49	108
592	m1_19	8.02	108
593	m1_19	9.16	108
594	m1_19	7.97	108
595	m1_19	7.27	108
596	m1_19	9.17	108
597	m1_19	8.15	108
598	m1_19	9.15	108
599	m1_19	9.02	108
600	m1_19	8.27	108
601	m1_19	8.92	108
602	m1_19	8.14	108
603	m1_19	7.71	108
604	m1_19	8.56	108
605	m1_19	8.35	108
606	m1_19	8.06	108
607	m1_19	8.32	108
608	m1_19	7.73	108
609	m1_19	8.37	108
610	m1_19	9.06	108
611	m1_19	8.19	108
612	m1_19	9.01	108
613	m1_19	8.88	108
614	m1_19	7.9	108
615	m1_19	9.1	108
616	m1_19	8.55	108
617	m1_19	10.18	108
618	m1_19	8.77	108
619	m1_19	7.85	108
620	m1_19	9.71	108
621	m1_19	8.17	108
622	m1_19	9.19	108
623	m1_19	9.34	108
624	m1_19	8.57	108
625	m1_19	9.09	108
626	m1_19	8.07	108
627	m1_19	8.14	108
628	m1_19	8.56	108
629	m1_19	7.75	108
630	m1_19	7.27	108
631	m1_19	7.67	108
632	m1_19	8.49	108
633	m1_19	8.96	108
634	m1_19	9.44	108
635	m1_19	9.05	108
636	m1_19	8.55	108
637	m1_19	7.75	108
638	m1_19	8.24	108
639	m1_19	7.97	108
640	m1_19	8.46	108
641	m1_19	9.15	108
642	m1_19	9.64	108
643	m1_19	7.77	108
644	m1_19	9.38	108
645	m1_20	8.61	146
646	m1_20	8.26	146
647	m1_20	7.81	146
648	m1_20	8.51	146
649	m1_20	8.97	146
650	m1_20	9.26	146
651	m1_20	8.57	146
652	m1_20	7.42	146
653	m1_20	7.95	146
654	m1_20	8.98	146
655	m1_20	8.89	146
656	m1_20	8.38	146
657	m1_20	8.34	146
658	m1_20	8.48	146
659	m1_20	9.14	146
660	m1_20	9.43	146
661	m1_20	9.2	146
662	m1_20	8.95	146
663	m1_20	8.36	146
664	m1_20	8.45	146
665	m1_20	8.45	146
666	m1_20	8.84	146
667	m1_20	9.24	146
668	m1_20	8.96	146
669	m1_20	8.54	146
670	m1_20	8.78	146
671	m1_20	7.87	146
672	m1_20	7.82	146
673	m1_20	8.5	146
674	m1_20	8.26	146
675	m1_20	8.36	146
676	m1_20	8.62	146
677	m1_20	8.78	146
678	m1_20	9.11	146
679	m1_20	9.3	146
680	m1_20	8.78	146
681	m1_20	8.61	146
682	m1_20	8.22	146
683	m1_20	8.46	146
684	m1_20	8.95	146
685	m1_20	8.32	146
686	m1_20	9.02	146
687	m1_20	8.82	146
688	m1_20	9.02	146
689	m1_20	7.9	146
690	m1_20	8.05	146
691	m1_20	8.99	146
692	m1_20	8.89	146
693	m1_20	8.71	146
694	m1_20	8.13	146
695	m1_20	9.2	146
696	m1_20	8.45	146
697	m1_20	8.76	146
698	m1_20	8.88	146
699	m1_20	8.58	146
700	m1_20	8.48	146
701	m1_20	8.49	146
702	m1_20	8.53	146
703	m1_21	8.27	159
704	m1_21	8.06	159
705	m1_21	8.44	159
706	m1_21	8.44	159
707	m1_21	7.93	159
708	m1_21	8.64	159
709	m1_21	9.17	159
710	m1_21	8.12	159
711	m1_21	8.43	159
712	m1_21	7.57	159
713	m1_21	7.9	159
714	m1_21	7.82	159
715	m1_21	8.59	159
716	m1_21	8.67	159
717	m1_21	8.13	159
718	m1_21	8.13	159
719	m1_22	8.42	134
720	m1_22	8.18	134
721	m1_22	8.41	134
722	m1_22	8.34	134
723	m1_22	7.88	134
724	m1_22	7.28	134
725	m1_22	8.02	134
726	m1_22	7.6	134
727	m1_22	8.19	134
728	m1_22	8.34	134
729	m1_22	7.87	134
730	m1_22	7.67	134
731	m1_22	NA	134
732	m1_22	8.29	134
733	m1_22	9.05	134
734	m1_22	8.28	134
735	m1_22	8.35	134
736	m1_22	7.54	134
737	m1_22	8.58	134
738	m1_22	8.71	134
739	m1_22	8.31	134
740	m1_22	8.43	134
741	m1_22	7.67	134
742	m1_22	8.02	134
743	m1_22	8.21	134
744	m1_22	9.23	134
745	m1_22	7.28	134
746	m1_22	8.32	134
747	m1_22	8.02	134
748	m1_22	9.34	134
749	m1_22	8.26	134
750	m1_22	7.83	134
751	m1_22	8.32	134
752	m1_22	9.08	134
753	m1_22	8.72	134
754	m1_22	8.06	134
755	m1_22	8.02	134
756	m1_22	8.11	134
757	m1_22	8.94	134
758	m1_22	8.71	134
759	m1_22	8.66	134
760	m1_22	8.18	134
761	m1_22	8.67	134
762	m1_22	8.2	134
763	m1_22	8.06	134
764	m1_22	8.03	134
765	m1_22	8.28	134
766	m1_22	8.33	134
767	m1_22	8.46	134
768	m1_22	8.05	134
769	m1_22	9.1	134
770	m1_22	7.74	134
771	m1_22	8.8	134
772	m1_22	8.05	134
773	m1_22	7.8	134
774	m1_22	8.68	134
775	m1_22	7.44	134
776	m1_22	8.22	134
777	m1_22	7.51	134
778	m1_22	7.45	134
779	m1_22	7.72	134
780	m1_22	8.48	134
781	m1_22	7.94	134
782	m1_22	7.91	134
783	m1_22	7.47	134
784	m1_22	9.23	134
785	m1_22	8.61	134
786	m1_22	8.13	134
787	m1_22	NA	134
788	m1_22	8.29	134
789	m1_22	7.95	134
790	m1_22	8.74	134
791	m1_22	7.84	134
792	m1_22	NA	134
793	m1_22	8.24	134
794	m1_22	8.25	134
795	m1_22	8.55	134
796	m1_22	8.64	134
797	m1_22	8.53	134
798	m1_22	8.39	134
799	m1_22	8.68	134
800	m1_23	8.31	138
801	m1_23	9.15	138
802	m1_23	9.31	138
803	m1_23	8.27	138
804	m1_23	8.4	138
805	m1_23	8.46	138
806	m1_23	NA	138
807	m1_23	9.37	138
808	m1_23	9.28	138
809	m1_23	NA	138
810	m1_23	9.47	138
811	m1_23	NA	138
812	m1_23	9.15	138
813	m1_23	9.21	138
814	m1_23	NA	138
815	m1_23	NA	138
816	m1_23	8.74	138
817	m1_23	8.27	138
818	m1_23	8.34	138
819	m1_23	NA	138
820	m1_23	8.88	138
821	m1_23	8.59	138
822	m1_23	8.42	138
823	m1_23	9.11	138
824	m1_23	8.8	138
825	m1_23	8.89	138
826	m1_23	8.04	138
827	m1_23	NA	138
828	m1_23	9.05	138
829	m1_23	NA	138
830	m1_23	NA	138
831	m1_23	NA	138
832	m1_23	NA	138
833	m2_01	8.32	187
834	m2_01	7.78	187
835	m2_01	8.41	187
836	m2_01	8.13	187
837	m2_01	8.39	187
838	m2_01	9.26	187
839	m2_01	8.42	187
840	m2_01	9.28	187
841	m2_01	8.78	187
842	m2_01	8.64	187
843	m2_01	7.19	187
844	m2_01	8.61	187
845	m2_01	9.6	187
846	m2_01	9.01	187
847	m2_01	NA	187
848	m2_01	8.97	187
849	m2_01	8.75	187
850	m2_01	7.89	187
851	m2_01	9.02	187
852	m2_01	9.03	187
853	m2_01	8.86	187
854	m2_01	8.81	187
855	m2_02	8.78	134
856	m2_02	8.56	134
857	m2_02	8.19	134
858	m2_02	8.25	134
859	m2_02	8.82	134
860	m2_02	8.1	134
861	m2_02	8.44	134
862	m2_02	8.87	134
863	m2_02	7.88	134
864	m2_02	8.55	134
865	m2_02	8.04	134
866	m2_02	8.73	134
867	m2_02	7.32	134
868	m2_02	7.97	134
869	m2_02	7.66	134
870	m2_02	8.27	134
871	m2_02	8.02	134
872	m2_02	8.54	134
873	m2_02	7.86	134
874	m2_02	8.88	134
875	m2_02	8.71	134
876	m2_02	8.04	134
877	m2_02	8.5	134
878	m2_02	8.47	134
879	m2_02	7.63	134
880	m2_02	8.76	134
881	m2_02	8.47	134
882	m2_02	8.51	134
883	m2_02	9.36	134
884	m2_02	8.1	134
885	m2_02	8.6	134
886	m2_02	8.06	134
887	m2_02	7.05	134
888	m2_02	NA	134
889	m2_02	8.88	134
890	m2_02	8.14	134
891	m2_02	8.19	134
892	m2_02	8.54	134
893	m2_02	8.35	134
894	m2_02	8.66	134
895	m2_02	8.26	134
896	m2_02	8.38	134
897	m2_02	8.43	134
898	m2_02	7.97	134
899	m2_02	8.36	134
900	m2_02	9.12	134
901	m2_02	9.19	134
902	m2_02	8.73	134
903	m2_02	8.11	134
904	m2_02	8.15	134
905	m2_02	7.72	134
906	m2_02	8.96	134
907	m2_02	7.18	134
908	m2_02	8.72	134
909	m2_02	9.06	134
910	m2_02	8.29	134
911	m2_02	8.5	134
912	m2_02	7.83	134
913	m2_02	8.63	134
914	m2_02	8.3	134
915	m2_02	8.53	134
916	m2_02	8.12	134
917	m2_02	9.07	134
918	m2_02	8.18	134
919	m2_02	8.33	134
920	m2_02	7.84	134
921	m2_02	7.96	134
922	m2_02	9.11	134
923	m2_02	7.81	134
924	m2_02	10.1	134
925	m2_02	7.82	134
926	m2_02	9.38	134
927	m2_02	9.91	134
928	m2_02	8.5	134
929	m2_02	8.45	134
930	m2_02	7.99	134
931	m2_02	8	134
932	m2_02	8.16	134
933	m2_02	8.91	134
934	m2_02	8.81	134
935	m2_02	8.56	134
936	m2_02	9.54	134
937	m2_02	8.76	134
938	m2_02	9.05	134
939	m2_02	9.09	134
940	m2_02	8.74	134
941	m2_02	6.83	134
942	m2_02	8.56	134
943	m2_02	8.64	134
944	m2_02	8.27	134
945	m2_02	8.95	134
946	m2_02	9.11	134
947	m2_02	8.41	134
948	m2_02	8.13	134
949	m2_02	7.29	134
950	m2_02	8.91	134
951	m2_02	8.68	134
952	m2_02	8.85	134
953	m2_02	9.01	134
954	m2_02	8.89	134
955	m2_02	7.46	134
956	m2_02	8.88	134
957	m2_02	8.24	134
958	m2_02	8.86	134
959	m2_02	8.48	134
960	m2_02	9.1	134
961	m2_02	8.23	134
962	m2_02	8.8	134
963	m2_02	8.9	134
964	m2_02	7.79	134
965	m2_02	8.7	134
966	m2_02	8.68	134
967	m2_02	8.26	134
968	m2_02	8.63	134
969	m2_02	8.67	134
970	m2_02	9.49	134
971	m2_02	9.86	134
972	m2_02	9.48	134
973	m2_02	8.38	134
974	m2_03	NA	135
975	m2_03	8.88	135
976	m2_03	9.62	135
977	m2_03	8.82	135
978	m2_03	9.06	135
979	m2_03	8.74	135
980	m2_03	9.09	135
981	m2_03	NA	135
982	m2_03	8.97	135
983	m2_03	8.91	135
984	m2_03	9.48	135
985	m2_03	8.93	135
986	m2_03	8.84	135
987	m2_03	8.4	135
988	m2_03	9.42	135
989	m2_03	8.3	135
990	m2_03	NA	135
991	m2_03	NA	135
992	m2_03	7.61	135
993	m2_03	8.51	135
994	m2_03	8.37	135
995	m2_03	9.07	135
996	m2_03	8.54	135
997	m2_03	8.08	135
998	m2_03	8.46	135
999	m2_03	9.08	135
1000	m2_03	9.06	135
1001	m2_03	NA	135
1002	m2_03	NA	135
1003	m2_03	9.66	135
1004	m2_03	NA	135
1005	m2_03	8.54	135
1006	m2_03	NA	135
1007	m2_03	8.86	135
1008	m2_03	NA	135
1009	m2_03	NA	135
1010	m2_03	8.01	135
1011	m2_03	8.79	135
1012	m2_03	9.61	135
1013	m2_03	8.83	135
1014	m2_03	NA	135
1015	m2_03	8.05	135
1016	m2_03	9	135
1017	m2_03	9.03	135
1018	m2_03	NA	135
1019	m2_03	8.56	135
1020	m2_03	10.2	135
1021	m2_03	8.82	135
1022	m2_03	9.58	135
1023	m2_03	8.04	135
1024	m2_03	7.98	135
1025	m2_03	8.65	135
1026	m2_03	8.93	135
1027	m2_03	9.13	135
1028	m2_03	NA	135
1029	m2_03	9.39	135
1030	m2_03	9.32	135
1031	m2_03	8.72	135
1032	m2_03	9.16	135
1033	m2_03	8.38	135
1034	m2_03	NA	135
1035	m2_03	9.1	135
1036	m2_03	NA	135
1037	m2_03	8.28	135
1038	m2_03	9.16	135
1039	m2_03	9.39	135
1040	m2_03	8.78	135
1041	m2_03	8.65	135
1042	m2_03	7.82	135
1043	m2_03	NA	135
1044	m2_03	NA	135
1045	m2_03	8.08	135
1046	m2_03	8.86	135
1047	m2_03	NA	135
1048	m2_03	9.08	135
1049	m2_03	9.19	135
1050	m2_03	8.21	135
1051	m2_03	8.48	135
1052	m2_03	8.88	135
1053	m2_03	9.19	135
1054	m2_03	NA	135
1055	m2_03	8.58	135
1056	m2_03	9.47	135
1057	m2_03	8.51	135
1058	m2_03	8.16	135
1059	m2_03	8.97	135
1060	m2_03	8.51	135
1061	m2_03	7.77	135
1062	m2_03	9.27	135
1063	m2_03	7.87	135
1064	m2_03	8.15	135
1065	m2_03	NA	135
1066	m2_03	8.4	135
1067	m2_03	8.84	135
1068	m2_03	8.41	135
1069	m2_03	8.45	135
1070	m2_03	NA	135
1071	m2_03	8.6	135
1072	m2_03	9.78	135
1073	m2_03	NA	135
1074	m2_03	NA	135
1075	m2_03	8.62	135
1076	m2_03	8.44	135
1077	m2_03	9.23	135
1078	m2_03	8.41	135
1079	m2_03	8.7	135
1080	m2_03	8.74	135
1081	m2_03	NA	135
1082	m2_03	8.55	135
1083	m2_03	8.52	135
1084	m2_03	NA	135
1085	m2_04	9.11	159
1086	m2_04	8.3	159
1087	m2_04	8.55	159
1088	m2_04	8.53	159
1089	m2_04	8.17	159
1090	m2_04	9.1	159
1091	m2_04	8.71	159
1092	m2_04	9.09	159
1093	m2_04	8.87	159
1094	m2_04	8.71	159
1095	m2_04	9.19	159
1096	m2_04	7.58	159
1097	m2_04	8.61	159
1098	m2_04	8.42	159
1099	m2_04	8.02	159
1100	m2_04	8.44	159
1101	m2_04	8.62	159
1102	m2_04	8.14	159
1103	m2_04	8.36	159
1104	m2_04	8.53	159
1105	m2_04	8.59	159
1106	m2_04	NA	159
1107	m2_04	8.63	159
1108	m2_04	8.33	159
1109	m2_04	8.46	159
1110	m2_04	8.18	159
1111	m2_04	7.5	159
1112	m2_04	8.38	159
1113	m2_04	8.82	159
1114	m2_04	8	159
1115	m2_04	7.73	159
1116	m2_04	8.91	159
1117	m2_04	8.45	159
1118	m2_04	8.71	159
1119	m2_04	8.31	159
1120	m2_04	8.24	159
1121	m2_04	8.51	159
1122	m2_04	8.25	159
1123	m2_04	9.36	159
1124	m2_04	8.71	159
1125	m2_04	8.27	159
1126	m2_04	9.55	159
1127	m2_04	8.65	159
1128	m2_04	8.6	159
1129	m2_04	7.56	159
1130	m2_04	8.94	159
1131	m2_04	8.83	159
1132	m2_04	8.96	159
1133	m2_04	8.25	159
1134	m2_04	9.05	159
1135	m2_04	9.36	159
1136	m2_04	7.6	159
1137	m3_01	7.78	107
1138	m3_01	8.98	107
1139	m3_01	8.37	107
1140	m3_01	8.36	107
1141	m3_01	7.82	107
1142	m3_01	7.67	107
1143	m3_01	7.53	107
1144	m3_01	8.21	107
1145	m3_01	8.37	107
1146	m3_01	7.63	107
1147	m3_01	8.95	107
1148	m3_01	8.02	107
1149	m3_01	7.43	107
1150	m3_01	8.72	107
1151	m3_01	8.42	107
1152	m3_01	8.12	107
1153	m3_01	7.57	107
1154	m3_01	7.87	107
1155	m3_01	8.34	107
1156	m3_01	8.18	107
1157	m3_01	6.91	107
1158	m3_01	7.95	107
1159	m3_01	7.09	107
1160	m3_01	7.77	107
1161	m3_01	8.52	107
1162	m3_01	8.47	107
1163	m3_01	6.86	107
1164	m3_01	8.37	107
1165	m3_01	7.28	107
1166	m3_01	7.99	107
1167	m3_01	7.66	107
1168	m3_01	8.54	107
1169	m3_01	8.23	107
1170	m3_01	6.28	107
1171	m3_01	7.64	107
1172	m3_01	8.18	107
1173	m3_01	8.29	107
1174	m3_01	8.08	107
1175	m3_01	8.38	107
1176	m3_01	7.61	107
1177	m3_01	7.7	107
1178	m3_01	8.09	107
1179	m3_01	8.11	107
1180	m3_01	8.21	107
1181	m3_01	7	107
1182	m3_01	8.27	107
1183	m3_01	7.6	107
1184	m3_01	7.29	107
1185	m3_01	6.73	107
1186	m3_01	5.89	107
1187	m3_01	8.6	107
1188	m3_01	7.81	107
1189	m3_01	8.28	107
1190	m3_01	7.44	107
1191	m3_01	7.67	107
1192	m3_01	8.02	107
1193	m3_01	7.81	107
1194	m3_01	8.44	107
1195	m3_01	8.42	107
1196	m3_01	8.42	107
1197	m3_01	NA	107
1198	m3_01	7.87	107
1199	m3_01	NA	107
1200	m3_01	7.66	107
1201	m3_01	8.5	107
1202	m3_01	8.18	107
1203	m3_01	8.75	107
1204	m3_01	8.73	107
1205	m3_01	8.46	107
1206	m3_01	8.32	107
1207	m3_01	8.58	107
1208	m3_01	8.35	107
1209	m3_01	7.63	107
1210	m3_01	8	107
1211	m3_01	8.43	107
1212	m3_01	7.96	107
1213	m3_01	7.98	107
1214	m3_01	7.83	107
1215	m3_01	8.26	107
1216	m3_01	8.39	107
1217	m3_01	7.62	107
1218	m3_01	7.54	107
1219	m3_01	6	107
1220	m3_01	7.94	107
1221	m3_01	8.52	107
1222	m3_01	7.87	107
1223	m3_01	6.87	107
1224	m3_01	8.22	107
1225	m3_01	8.8	107
1226	m3_01	8.66	107
1227	m3_01	8.8	107
1228	m3_01	7.95	107
1229	m3_01	7.7	107
1230	m3_01	8.38	107
1231	m3_01	7.74	107
1232	m3_01	8.8	107
1233	m3_01	8.1	107
1234	m3_01	8.17	107
1235	m3_01	7.87	107
1236	m3_01	7.36	107
1237	m3_02	7.7	111
1238	m3_02	NA	111
1239	m3_02	NA	111
1240	m3_02	NA	111
1241	m3_02	7.47	111
1242	m3_02	8.32	111
1243	m3_02	NA	111
1244	m3_02	7.98	111
1245	m3_02	7.31	111
1246	m3_02	8.24	111
1247	m3_02	NA	111
1248	m3_02	7.2	111
1249	m3_02	NA	111
1250	m3_02	7.16	111
1251	m3_02	7.29	111
1252	m3_02	7.17	111
1253	m3_02	6.19	111
1254	m3_02	7.8	111
1255	m3_02	7.79	111
1256	m3_02	7.45	111
1257	m3_02	NA	111
1258	m3_02	6.22	111
1259	m3_02	8.54	111
1260	m3_02	6.97	111
1261	m3_02	8.04	111
1262	m3_02	NA	111
1263	m3_02	7.71	111
1264	m3_02	NA	111
1265	m3_02	7.68	111
1266	m3_02	7.42	111
1267	m3_02	7.87	111
1268	m3_02	8.3	111
1269	m3_02	7.99	111
1270	m3_02	7.33	111
1271	m3_02	7.53	111
1272	m3_02	NA	111
1273	m3_02	7.75	111
1274	m3_02	7.98	111
1275	m3_02	7.57	111
1276	m3_02	7.66	111
1277	m3_02	8.04	111
1278	m3_02	7.1	111
1279	m3_02	7.39	111
1280	m3_02	7.65	111
1281	m3_02	NA	111
1282	m3_02	7.29	111
1283	m3_02	7.72	111
1284	m3_02	8.08	111
1285	m3_02	8.01	111
1286	m3_02	7.46	111
1287	m3_02	7.14	111
1288	m3_02	7.58	111
1289	m3_02	7.41	111
1290	m3_02	7.13	111
1291	m3_03	7.88	117
1292	m3_03	7.9	117
1293	m3_03	7.85	117
1294	m3_03	8.17	117
1295	m3_03	6.51	117
1296	m3_03	8.91	117
1297	m3_03	7.9	117
1298	m3_03	7.94	117
1299	m3_03	8.15	117
1300	m3_03	8.13	117
1301	m3_03	7.92	117
1302	m3_03	7.93	117
1303	m3_03	7.75	117
1304	m3_03	8.5	117
1305	m3_03	8.02	117
1306	m3_03	8.49	117
1307	m3_03	8.38	117
1308	m3_03	7.69	117
1309	m3_03	7.73	117
1310	m3_03	7.71	117
1311	m3_03	8.02	117
1312	m3_03	7.73	117
1313	m3_03	7.52	117
1314	m3_03	8.35	117
1315	m3_03	7.71	117
1316	m3_03	8.81	117
1317	m3_03	8.06	117
1318	m3_03	8.48	117
1319	m3_03	8.38	117
1320	m3_03	8.51	117
1321	m3_03	8.46	117
1322	m3_03	7.9	117
1323	m3_03	7.79	117
1324	m3_03	7.85	117
1325	m3_03	7.01	117
1326	m3_03	7.74	117
1327	m3_03	7.55	117
1328	m3_03	8.59	117
1329	m3_03	8.48	117
1330	m3_03	7.65	117
1331	m3_03	8.41	117
1332	m3_03	8.03	117
1333	m3_03	8.6	117
1334	m3_03	7.95	117
1335	m3_03	7.11	117
1336	m3_03	7.12	117
1337	m3_03	7.89	117
1338	m3_03	8.16	117
1339	m3_03	8.22	117
1340	m3_03	7.96	117
1341	m3_03	8.38	117
1342	m3_03	7.88	117
1343	m3_03	7.92	117
1344	m3_03	7.58	117
1345	m3_03	7.61	117
1346	m3_03	8.04	117
1347	m3_03	8.71	117
1348	m3_03	7.83	117
1349	m3_03	7.74	117
1350	m3_03	7.47	117
1351	m3_03	7.79	117
1352	m3_03	7.69	117
1353	m3_03	8.55	117
1354	m3_03	7.99	117
1355	m3_03	8.16	117
1356	m3_03	7.95	117
1357	m3_03	8.17	117
1358	m3_03	8.06	117
1359	m3_03	7.27	117
1360	m3_03	8	117
1361	m3_03	7.25	117
1362	m3_03	8.79	117
1363	m3_03	7.12	117
1364	m3_03	7.34	117
1365	m3_03	8.24	117
1366	m3_03	7.97	117
1367	m3_03	7.97	117
1368	m3_03	7.28	117
1369	m3_03	8.75	117
1370	m3_03	7.67	117
1371	m3_03	7.7	117
1372	m3_04	7.38	105
1373	m3_04	7.46	105
1374	m3_04	7.5	105
1375	m3_04	8	105
1376	m3_04	8.22	105
1377	m3_04	7.2	105
1378	m3_04	7.75	105
1379	m3_04	7.4	105
1380	m3_04	7.94	105
1381	m3_04	8.28	105
1382	m3_04	6.56	105
1383	m3_04	7.86	105
1384	m3_04	7.17	105
1385	m3_04	7.03	105
1386	m3_04	8.25	105
1387	m3_04	6.93	105
1388	m3_04	7.01	105
1389	m3_04	7.86	105
1390	m3_04	7.39	105
1391	m3_04	7.12	105
1392	m3_04	7.58	105
1393	m3_04	7.2	105
1394	m3_04	7.42	105
1395	m3_04	7.88	105
1396	m3_04	7.69	105
1397	m3_04	7.14	105
1398	m3_04	7.59	105
1399	m3_04	8.11	105
1400	m3_04	8.3	105
1401	m3_04	7.89	105
1402	m3_04	7.38	105
1403	m3_04	7.23	105
1404	m3_04	7.72	105
1405	m3_04	7.53	105
1406	m3_04	6.95	105
1407	m3_04	8.17	105
1408	m3_04	7.62	105
1409	m3_04	7.51	105
1410	m3_04	7.35	105
1411	m3_04	7.69	105
1412	m3_04	7.62	105
1413	m3_04	7.61	105
1414	m3_04	8.61	105
1415	m3_04	7.24	105
1416	m3_04	7.44	105
1417	m3_04	7.53	105
1418	m3_04	8.3	105
1419	m3_04	7.82	105
1420	m3_04	7.3	105
1421	m3_04	8.19	105
1422	m3_04	8.26	105
1423	m3_04	7.32	105
1424	m3_04	7.17	105
1425	m3_04	7.3	105
1426	m3_04	8.21	105
1427	m3_04	7.77	105
1428	m3_04	7.59	105
1429	m3_04	8.37	105
1430	m3_04	8.29	105
1431	m3_04	6.87	105
1432	m3_04	7.3	105
1433	m3_04	7.62	105
1434	m3_04	7.54	105
1435	m3_04	7.72	105
1436	m3_04	6.8	105
1437	m3_04	7.48	105
1438	m3_04	8.12	105
1439	m3_04	8.02	105
1440	m3_04	6.36	105
1441	m3_04	7.03	105
1442	m3_04	8.28	105
1443	m3_04	8.02	105
1444	m3_04	8.02	105
1445	m3_04	NA	105
1446	m3_04	7.95	105
1447	m3_04	7.11	105
1448	m3_04	7.96	105
1449	m3_04	7.18	105
1450	m3_04	7.34	105
1451	m3_04	7.64	105
1452	m3_04	7.88	105
1453	m3_04	7.6	105
1454	m3_04	8.21	105
1455	m3_04	7.64	105
1456	m3_04	7.3	105
1457	m3_04	7.63	105
1458	m3_04	7.7	105
1459	m3_04	7.72	105
1460	m3_04	7.47	105
1461	m3_04	7.34	105
1462	m3_04	7.29	105
1463	m3_04	7.43	105
1464	m3_04	7.65	105
1465	m3_04	7.16	105
1466	m3_04	7.9	105
1467	m3_04	7.75	105
1468	m3_04	7.25	105
1469	m3_04	7.93	105
1470	m3_04	NA	105
1471	m3_04	7.75	105
1472	m3_04	6.49	105
1473	m3_04	7.14	105
1474	m3_04	7.76	105
1475	m3_04	7.19	105
1476	m3_04	7.77	105
1477	m3_04	7.81	105
1478	m3_04	8.28	105
1479	m3_04	7.53	105
1480	m3_04	8.2	105
1481	m3_04	8.18	105
1482	m3_04	NA	105
1483	m3_04	7.61	105
1484	m3_04	7.8	105
1485	m3_04	8.08	105
1486	m3_04	7.13	105
1487	m3_04	8.74	105
1488	m3_04	8.61	105
1489	m3_04	6.94	105
1490	m3_04	8.26	105
1491	m3_04	8.26	105
1492	m3_04	8.26	105
1493	m3_04	7.54	105
1494	m3_04	8.39	105
1495	m3_04	8.84	105
1496	m3_04	7.66	105
1497	m3_04	7.39	105
1498	m3_04	7.96	105
1499	m3_04	7.89	105
1500	m3_04	6.97	105
1501	m3_04	7.91	105
1502	m3_04	6.43	105
1503	m3_04	NA	105
1504	m3_04	7.74	105
1505	m3_04	7.97	105
1506	m3_04	7.57	105
1507	m3_04	7.65	105
1508	m3_04	7.81	105
1509	m3_04	7.06	105
1510	m3_04	8.06	105
1511	m3_04	6.25	105
1512	m3_04	7.36	105
1513	m3_04	7.65	105
1514	m3_04	8.44	105
1515	m3_04	8.06	105
1516	m3_05	7.87	114
1517	m3_05	8.06	114
1518	m3_05	8.23	114
1519	m3_05	NA	114
1520	m3_05	NA	114
1521	m3_05	7.34	114
1522	m3_05	8.28	114
1523	m3_05	NA	114
1524	m3_05	8.1	114
1525	m3_05	NA	114
1526	m3_05	7.73	114
1527	m3_05	7.76	114
1528	m3_05	NA	114
1529	m3_05	NA	114
1530	m3_05	8.38	114
1531	m3_05	9.65	114
1532	m3_05	NA	114
1533	m3_05	8.64	114
1534	m3_05	7.46	114
1535	m3_05	NA	114
1536	m3_05	8.33	114
1537	m3_05	7.68	114
1538	m3_05	NA	114
1539	m3_05	NA	114
1540	m3_05	NA	114
1541	m3_05	7.86	114
1542	m3_05	7.51	114
1543	m3_05	8.41	114
1544	m3_05	NA	114
1545	m3_05	NA	114
1546	m3_05	7.75	114
1547	m3_05	NA	114
1548	m3_05	NA	114
1549	m3_05	7.64	114
1550	m3_05	NA	114
1551	m3_05	8.4	114
1552	m3_05	8.16	114
1553	m3_05	8.28	114
1554	m3_05	7.95	114
1555	m3_05	8	114
1556	m3_05	7.55	114
1557	m3_05	9.01	114
1558	m3_05	6.6	114
1559	m3_05	8.3	114
1560	m3_05	7.72	114
1561	m3_05	8.11	114
1562	m3_05	8.15	114
1563	m3_05	7.57	114
1564	m3_05	8.92	114
1565	m3_05	NA	114
1566	m3_05	8.4	114
1567	m3_05	8.49	114
1568	m3_05	7.63	114
1569	m3_05	8.46	114
1570	m3_05	8.36	114
1571	m3_05	6.99	114
1572	m3_05	8.46	114
1573	m3_05	NA	114
1574	m3_05	8.17	114
1575	m3_05	NA	114
1576	m3_05	8.05	114
1577	m3_05	8.45	114
1578	m3_05	8.12	114
1579	m3_05	8.38	114
1580	m3_05	8.58	114
1581	m3_05	8.13	114
1582	m3_05	7.82	114
1583	m3_05	9	114
1584	m3_05	8.08	114
1585	m3_05	8.43	114
1586	m3_05	8.38	114
1587	m3_05	8.1	114
1588	m3_05	8.36	114
1589	m3_06	8.71	115
1590	m3_06	7.27	115
1591	m3_06	8.82	115
1592	m3_06	8.06	115
1593	m3_06	7.07	115
1594	m3_06	7.31	115
1595	m3_06	7.64	115
1596	m3_06	8.8	115
1597	m3_06	6.9	115
1598	m3_06	7.82	115
1599	m3_06	7.65	115
1600	m3_06	7.59	115
1601	m3_06	7.67	115
1602	m3_06	8.29	115
1603	m3_06	8.33	115
1604	m3_06	8.91	115
1605	m3_06	8.38	115
1606	m3_06	8.24	115
1607	m3_06	7.68	115
1608	m3_06	8.75	115
1609	m3_06	7.89	115
1610	m3_06	9.05	115
1611	m3_06	8.25	115
1612	m3_06	8.93	115
1613	m3_06	7.91	115
1614	m3_06	7.23	115
1615	m3_06	8.93	115
1616	m3_06	9.1	115
1617	m3_06	8.19	115
1618	m3_06	8.56	115
1619	m3_06	7.94	115
1620	m3_06	8.6	115
1621	m3_06	7.41	115
1622	m3_06	8.01	115
1623	m3_06	9	115
1624	m3_06	8.31	115
1625	m3_06	8.55	115
1626	m3_06	8.18	115
1627	m3_06	8.52	115
1628	m3_06	7.45	115
1629	m3_06	7.79	115
1630	m3_06	7.59	115
1631	m3_06	8.86	115
1632	m3_06	8.41	115
1633	m3_06	8.43	115
1634	m3_06	8.4	115
1635	m3_06	7.72	115
1636	m3_06	8.65	115
1637	m3_06	7.95	115
1638	m3_06	7.5	115
1639	m3_06	8.8	115
1640	m3_06	7.98	115
1641	m3_06	7.44	115
1642	m3_06	7.49	115
1643	m3_06	8.76	115
1644	m3_06	7.86	115
1645	m3_06	NA	115
1646	m3_06	7.97	115
1647	m3_06	6.85	115
1648	m3_06	8.11	115
1649	m3_06	8.31	115
1650	m3_06	7.44	115
1651	m3_06	NA	115
1652	m3_06	8.1	115
1653	m3_06	8.43	115
1654	m3_06	8.47	115
1655	m3_06	8.14	115
1656	m3_06	7.35	115
1657	m3_06	7.19	115
1658	m3_06	7.16	115
1659	m3_06	7.92	115
1660	m3_06	7.58	115
1661	m3_06	8.41	115
1662	m3_06	7.93	115
1663	m3_06	8.22	115
1664	m3_06	8.23	115
1665	m3_06	8.83	115
1666	m3_06	8.49	115
1667	m3_06	8.51	115
1668	m3_06	8.4	115
1669	m3_06	8.55	115
1670	m3_06	8.39	115
1671	m3_06	7.73	115
1672	m3_06	8.32	115
1673	m3_06	8.18	115
1674	m3_06	7.79	115
1675	m3_06	8.02	115
1676	m3_06	7.86	115
1677	m3_06	7.37	115
1678	m3_06	6.25	115
1679	m3_06	7.31	115
1680	m3_06	7.99	115
1681	m3_06	7.83	115
1682	m3_06	8.45	115
1683	m3_06	7.96	115
1684	m3_06	7.28	115
1685	m3_06	8.1	115
1686	m3_06	7.83	115
1687	m3_10	7.86	120
1688	m3_10	7.79	120
1689	m3_10	9.07	120
1690	m3_10	8.14	120
1691	m3_10	8.35	120
1692	m3_10	8.06	120
1693	m3_10	8.22	120
1694	m3_10	7.47	120
1695	m3_10	8.8	120
1696	m3_10	8.26	120
1697	m3_10	8.71	120
1698	m3_10	7.76	120
1699	m3_10	7.82	120
1700	m3_10	7.84	120
1701	m3_10	7.8	120
1702	m3_10	8.86	120
1703	m3_10	7.74	120
1704	m3_10	7.91	120
1705	m3_10	7.76	120
1706	m3_10	8.97	120
1707	m3_10	7.81	120
1708	m3_10	7.7	120
1709	m3_10	8.15	120
1710	m3_10	7.42	120
1711	m3_10	7.41	120
1712	m3_10	7.42	120
1713	m3_10	7.95	120
1714	m3_10	8.3	120
1715	m3_10	8.06	120
1716	m3_10	8.76	120
1717	m3_10	8.93	120
1718	m3_10	8.75	120
1719	m3_10	7.5	120
1720	m3_10	6.7	120
1721	m3_10	8.74	120
1722	m3_10	7.5	120
1723	m3_10	7.48	120
1724	m3_10	7.77	120
1725	m3_10	8.32	120
1726	m3_10	7.98	120
1727	m3_10	8.07	120
1728	m3_10	7.66	120
1729	m3_10	6.74	120
1730	m3_10	8.3	120
1731	m3_10	7.74	120
1732	m3_10	7.15	120
1733	m3_10	8.36	120
1734	m3_10	7.95	120
1735	m3_10	8.05	120
1736	m3_10	7.68	120
1737	m3_10	8.07	120
1738	m3_10	7.18	120
1739	m3_10	7.63	120
1740	m3_10	7.35	120
1741	m3_10	7.73	120
1742	m3_10	8.08	120
1743	m3_10	7.71	120
1744	m3_10	8.74	120
1745	m3_10	7.71	120
1746	m3_10	8.03	120
1747	m3_10	8.7	120
1748	m3_10	8.12	120
1749	m3_10	7.35	120
1750	m3_10	8.71	120
1751	m3_10	6.58	120
1752	m3_10	8.44	120
1753	m3_10	7.56	120
1754	m3_10	6.87	120
1755	m3_10	7.65	120
1756	m3_10	8.38	120
1757	m3_10	7.75	120
1758	m3_10	7.85	120
1759	m3_10	8.44	120
1760	m3_10	7.43	120
1761	m3_10	8.22	120
1762	m3_10	8.47	120
1763	m3_10	7.91	120
1764	m3_10	8.66	120
1765	m3_10	7.53	120
1766	m3_10	9.03	120
1767	m3_10	9.22	120
1768	m3_10	9.19	120
1769	m3_10	7.64	120
1770	m3_10	8.69	120
1771	m3_10	8.04	120
1772	m3_10	8.03	120
1773	m3_10	7.94	120
1774	m3_10	8.05	120
1775	m3_10	7.44	120
1776	m3_10	7.94	120
1777	m3_10	8.8	120
1778	m3_10	8.45	120
1779	m3_10	8.51	120
1780	m3_10	7.32	120
1781	m3_10	7.73	120
1782	m3_10	8.82	120
1783	m3_10	8.41	120
1784	m3_10	8.49	120
1785	m3_10	7.98	120
1786	m3_10	7.57	120
1787	m3_10	8.31	120
1788	m3_10	7.63	120
1789	m3_10	7.12	120
1790	m3_10	7.85	120
1791	m3_10	7.97	120
1792	m3_10	8.54	120
1793	m3_10	7.56	120
1794	m3_10	8.25	120
1795	m3_10	8.16	120
1796	m3_10	8.34	120
1797	m3_10	8.13	120
1798	m3_10	8.94	120
1799	m3_10	8.3	120
1800	m3_10	7.26	120
1801	m3_10	8.18	120
1802	m3_10	8.52	120
1803	m3_10	7.92	120
1804	m3_10	7.88	120
1805	m3_11	8.89	115
1806	m3_11	8.07	115
1807	m3_11	8.72	115
1808	m3_11	8.48	115
1809	m3_11	7.68	115
1810	m3_11	9.08	115
1811	m3_11	8.49	115
1812	m3_11	8	115
1813	m3_11	8.18	115
1814	m3_11	8.7	115
1815	m3_11	8.14	115
1816	m3_11	7.81	115
1817	m3_11	9.25	115
1818	m3_11	7.6	115
1819	m3_11	8.33	115
1820	m3_11	8.04	115
1821	m3_11	7.53	115
1822	m3_11	8.26	115
1823	m3_11	8.29	115
1824	m3_11	7.84	115
1825	m3_11	8.4	115
1826	m3_11	7.71	115
1827	m3_11	7.43	115
1828	m3_11	7.76	115
1829	m3_11	8.11	115
1830	m3_11	7.5	115
1831	m3_11	8.08	115
1832	m3_11	7.71	115
1833	m3_11	7.42	115
1834	m3_11	7.83	115
1835	m3_11	8.01	115
1836	m3_11	8.23	115
1837	m3_11	8.01	115
1838	m3_11	7.66	115
1839	m3_11	8.53	115
1840	m3_11	7.89	115
1841	m3_11	8.71	115
1842	m3_11	7.79	115
1843	m3_11	8.14	115
1844	m3_11	8.01	115
1845	m3_11	8.5	115
1846	m3_11	8.22	115
1847	m3_11	7.51	115
1848	m3_11	8.19	115
1849	m3_11	7.33	115
1850	m3_11	7.98	115
1851	m3_11	8.34	115
1852	m3_11	7.6	115
1853	m3_11	7.64	115
1854	m3_11	7.91	115
1855	m3_11	7.52	115
1856	m3_11	7.61	115
1857	m3_11	7.58	115
1858	m3_11	7.44	115
1859	m3_11	8.35	115
1860	m3_11	7.76	115
1861	m3_11	6.9	115
1862	m3_11	9.27	115
1863	m3_11	7.89	115
1864	m3_11	7.24	115
1865	m3_11	8.65	115
1866	m3_11	8.18	115
1867	m3_11	8.39	115
1868	m3_11	7.91	115
1869	m3_11	8.42	115
1870	m3_11	8.09	115
1871	m3_11	8.16	115
1872	m3_11	7.59	115
1873	m3_11	6.94	115
1874	m3_11	8.19	115
1875	m3_11	7.87	115
1876	m3_11	8.97	115
1877	m3_11	7.89	115
1878	m3_11	7.67	115
1879	m3_11	9.35	115
1880	m3_11	7.89	115
1881	m3_11	7.26	115
1882	m3_11	7.79	115
1883	m3_11	8.09	115
1884	m3_11	7.77	115
1885	m3_11	7.63	115
1886	m3_11	8.39	115
1887	m3_11	7.6	115
1888	m3_11	5.44	115
1889	m3_11	8.51	115
1890	m3_11	8.09	115
1891	m3_11	7.83	115
1892	m3_11	7.7	115
1893	m3_11	7.15	115
1894	m3_11	8.63	115
1895	m3_14	8.26	112
1896	m3_14	7.23	112
1897	m3_14	8.29	112
1898	m3_14	7.3	112
1899	m3_14	7.74	112
1900	m3_14	7.18	112
1901	m3_14	NA	112
1902	m3_14	6.93	112
1903	m3_14	6.83	112
1904	m3_14	NA	112
1905	m3_14	7.35	112
1906	m3_14	6.99	112
1907	m3_14	NA	112
1908	m3_14	7.95	112
1909	m3_14	7.86	112
1910	m3_14	7.72	112
1911	m3_14	7.83	112
1912	m3_14	7.29	112
1913	m3_14	7.6	112
1914	m3_14	NA	112
1915	m3_14	7.83	112
1916	m3_14	7.1	112
1917	m3_14	8.45	112
1918	m3_14	7.39	112
1919	m3_14	NA	112
1920	m3_14	7.17	112
1921	m3_14	8.15	112
1922	m3_14	NA	112
1923	m3_14	7.26	112
1924	m3_14	7.13	112
1925	m3_14	8.09	112
1926	m3_14	7.46	112
1927	m3_14	6.67	112
1928	m3_14	8.27	112
1929	m3_14	7.6	112
1930	m3_14	7.32	112
1931	m3_14	7.64	112
1932	m3_14	7.66	112
1933	m3_14	7.23	112
1934	m3_14	NA	112
1935	m3_14	8.46	112
1936	m3_14	8.4	112
1937	m3_14	7.06	112
1938	m3_14	7.27	112
1939	m3_14	7.36	112
1940	m3_14	6.92	112
1941	m3_14	8.36	112
1942	m3_14	7.27	112
1943	m3_14	7.49	112
1944	m3_14	6.04	112
1945	m3_14	8.06	112
1946	m3_14	NA	112
1947	m3_14	NA	112
1948	m3_14	7.85	112
1949	m3_14	8.53	112
1950	m3_14	7.84	112
1951	m3_14	7.17	112
1952	m3_14	7.62	112
1953	m3_14	7.38	112
1954	m3_14	7.47	112
1955	m3_14	7.32	112
1956	m3_14	8.25	112
1957	m3_14	8.11	112
1958	m3_14	7.6	112
1959	m3_14	9.16	112
1960	m3_14	NA	112
1961	m3_14	NA	112
1962	m3_14	7.86	112
1963	m3_14	7.13	112
1964	m3_14	NA	112
1965	m3_14	8.23	112
1966	m3_14	7.16	112
1967	m3_14	7.74	112
1968	m3_14	8.19	112
1969	m3_14	7.2	112
1970	m3_14	7.99	112
1971	m3_14	6.59	112
1972	m3_14	NA	112
1973	m3_14	7.7	112
1974	m3_14	6.68	112
1975	m3_15	NA	114
1976	m3_15	8.26	114
1977	m3_15	7.17	114
1978	m3_15	NA	114
1979	m3_15	7.68	114
1980	m3_15	8.05	114
1981	m3_15	NA	114
1982	m3_15	NA	114
1983	m3_15	7.79	114
1984	m3_15	8.21	114
1985	m3_15	7.71	114
1986	m3_15	8.42	114
1987	m3_15	8.34	114
1988	m3_15	7.16	114
1989	m3_15	8.25	114
1990	m3_15	9.43	114
1991	m3_15	8.6	114
1992	m3_15	8.41	114
1993	m3_15	7.26	114
1994	m3_15	7.76	114
1995	m3_15	NA	114
1996	m3_15	7.67	114
1997	m3_15	8.07	114
1998	m3_15	8.24	114
1999	m3_15	7.89	114
[truncated: 533 more rows]
