# Supplementary material for: Reproductive individuality of clonal fish raised in near-identical environments and its link to early-life behavioral individuality
Source: Nat Commun. 2023 Nov 24;14:7652. doi: 10.1038/s41467-023-43069-6 (PMC10673926; doi:10.1038/s41467-023-43069-6)
Supplement: Supplementary file 4 — Source Data [file 41467_2023_43069_MOESM4_ESM.zip › source_data/source_data_figure3b_raw_data.csv]

	test_fish_ID	feeding_in_min_ID_mean	feeding_in_min_ID_sd	Linf_in_cm
1	m1_03	54.4391666666667	29.3695069971415	4.94893965527531
2	m1_03	54.4391666666667	29.3695069971415	4.94893965527531
3	m1_06	17.7549333333333	20.7852210922052	4.53389133303775
4	m1_06	17.7549333333333	20.7852210922052	4.53389133303775
5	m1_06	17.7549333333333	20.7852210922052	4.53389133303775
6	m1_06	17.7549333333333	20.7852210922052	4.53389133303775
7	m1_07	37.6646428571428	29.0577099029844	4.60583777027718
8	m1_07	37.6646428571428	29.0577099029844	4.60583777027718
9	m1_07	37.6646428571428	29.0577099029844	4.60583777027718
10	m1_07	37.6646428571428	29.0577099029844	4.60583777027718
11	m1_07	37.6646428571428	29.0577099029844	4.60583777027718
12	m1_08	60.9439285714286	33.0150388235643	4.85855900036432
13	m1_08	60.9439285714286	33.0150388235643	4.85855900036432
14	m1_08	60.9439285714286	33.0150388235643	4.85855900036432
15	m1_08	60.9439285714286	33.0150388235643	4.85855900036432
16	m1_08	60.9439285714286	33.0150388235643	4.85855900036432
17	m1_08	60.9439285714286	33.0150388235643	4.85855900036432
18	m1_10	64.3077380952381	25.442808940702	4.87080051738847
19	m1_10	64.3077380952381	25.442808940702	4.87080051738847
20	m1_10	64.3077380952381	25.442808940702	4.87080051738847
21	m1_10	64.3077380952381	25.442808940702	4.87080051738847
22	m1_10	64.3077380952381	25.442808940702	4.87080051738847
23	m1_12	45.7451183321429	25.8500822093299	4.728991
24	m1_12	45.7451183321429	25.8500822093299	4.728991
25	m1_12	45.7451183321429	25.8500822093299	4.728991
26	m1_12	45.7451183321429	25.8500822093299	4.728991
27	m1_12	45.7451183321429	25.8500822093299	4.728991
28	m1_13	39.9691646428571	25.4934233244706	4.854047
29	m1_13	39.9691646428571	25.4934233244706	4.854047
30	m1_13	39.9691646428571	25.4934233244706	4.854047
31	m1_13	39.9691646428571	25.4934233244706	4.854047
32	m1_13	39.9691646428571	25.4934233244706	4.854047
33	m1_14	38.1003567857143	25.0942126346465	4.787119
34	m1_14	38.1003567857143	25.0942126346465	4.787119
35	m1_14	38.1003567857143	25.0942126346465	4.787119
36	m1_14	38.1003567857143	25.0942126346465	4.787119
37	m1_14	38.1003567857143	25.0942126346465	4.787119
38	m1_16	64.4496152692308	32.9450901717499	4.700805
39	m1_16	64.4496152692308	32.9450901717499	4.700805
40	m1_16	64.4496152692308	32.9450901717499	4.700805
41	m1_16	64.4496152692308	32.9450901717499	4.700805
42	m1_19	32.2084522964286	22.9918524084673	4.55648
43	m1_19	32.2084522964286	22.9918524084673	4.55648
44	m1_19	32.2084522964286	22.9918524084673	4.55648
45	m1_19	32.2084522964286	22.9918524084673	4.55648
46	m1_19	32.2084522964286	22.9918524084673	4.55648
47	m1_20	44.7595244285714	24.3088658788991	4.579881
48	m1_20	44.7595244285714	24.3088658788991	4.579881
49	m1_20	44.7595244285714	24.3088658788991	4.579881
50	m1_20	44.7595244285714	24.3088658788991	4.579881
51	m1_20	44.7595244285714	24.3088658788991	4.579881
52	m1_21	61.2805954642857	32.0860577161121	4.808984
53	m1_21	61.2805954642857	32.0860577161121	4.808984
54	m1_22	40.3045690259259	26.4437341992964	4.455375
55	m1_22	40.3045690259259	26.4437341992964	4.455375
56	m1_22	40.3045690259259	26.4437341992964	4.455375
57	m1_22	40.3045690259259	26.4437341992964	4.455375
58	m1_22	40.3045690259259	26.4437341992964	4.455375
59	m1_23	46.9390463214286	32.675238389668	4.739062
60	m1_23	46.9390463214286	32.675238389668	4.739062
61	m1_23	46.9390463214286	32.675238389668	4.739062
62	m1_23	46.9390463214286	32.675238389668	4.739062
63	m2_01	24.2254327407407	19.9946350064164	4.595882
64	m2_01	24.2254327407407	19.9946350064164	4.595882
65	m2_01	24.2254327407407	19.9946350064164	4.595882
66	m2_02	31.0398769	23.408061669636	4.911445
67	m2_02	31.0398769	23.408061669636	4.911445
68	m2_02	31.0398769	23.408061669636	4.911445
69	m2_02	31.0398769	23.408061669636	4.911445
70	m2_02	31.0398769	23.408061669636	4.911445
71	m2_03	57.6338232111111	33.5671190339113	4.909011
72	m2_03	57.6338232111111	33.5671190339113	4.909011
73	m2_03	57.6338232111111	33.5671190339113	4.909011
74	m2_03	57.6338232111111	33.5671190339113	4.909011
75	m2_03	57.6338232111111	33.5671190339113	4.909011
76	m2_04	41.1725931962963	29.5624437379039	4.611983
77	m2_04	41.1725931962963	29.5624437379039	4.611983
78	m2_04	41.1725931962963	29.5624437379039	4.611983
79	m3_01	65.5888884074074	26.283003705367	4.359423
80	m3_01	65.5888884074074	26.283003705367	4.359423
81	m3_01	65.5888884074074	26.283003705367	4.359423
82	m3_01	65.5888884074074	26.283003705367	4.359423
83	m3_01	65.5888884074074	26.283003705367	4.359423
84	m3_02	45.5158024703704	30.116459601221	3.93788
85	m3_02	45.5158024703704	30.116459601221	3.93788
86	m3_02	45.5158024703704	30.116459601221	3.93788
87	m3_02	45.5158024703704	30.116459601221	3.93788
88	m3_03	51.9808320464286	33.9935337889252	4.429646
89	m3_03	51.9808320464286	33.9935337889252	4.429646
90	m3_03	51.9808320464286	33.9935337889252	4.429646
91	m3_03	51.9808320464286	33.9935337889252	4.429646
92	m3_04	43.6526195357143	22.3207478206384	4.38082
93	m3_04	43.6526195357143	22.3207478206384	4.38082
94	m3_04	43.6526195357143	22.3207478206384	4.38082
95	m3_04	43.6526195357143	22.3207478206384	4.38082
96	m3_04	43.6526195357143	22.3207478206384	4.38082
97	m3_05	68.2530929642857	39.3925816602704	4.231019
98	m3_05	68.2530929642857	39.3925816602704	4.231019
99	m3_05	68.2530929642857	39.3925816602704	4.231019
100	m3_05	68.2530929642857	39.3925816602704	4.231019
101	m3_06	33.9017282592593	24.3079132181843	4.422141
102	m3_06	33.9017282592593	24.3079132181843	4.422141
103	m3_06	33.9017282592593	24.3079132181843	4.422141
104	m3_06	33.9017282592593	24.3079132181843	4.422141
105	m3_06	33.9017282592593	24.3079132181843	4.422141
106	m3_06	33.9017282592593	24.3079132181843	4.422141
107	m3_10	53.6156795185185	25.396660679758	4.569464
108	m3_10	53.6156795185185	25.396660679758	4.569464
109	m3_10	53.6156795185185	25.396660679758	4.569464
110	m3_10	53.6156795185185	25.396660679758	4.569464
111	m3_10	53.6156795185185	25.396660679758	4.569464
112	m3_11	54.2622619285714	28.857532797958	4.504872
113	m3_11	54.2622619285714	28.857532797958	4.504872
114	m3_11	54.2622619285714	28.857532797958	4.504872
115	m3_11	54.2622619285714	28.857532797958	4.504872
116	m3_11	54.2622619285714	28.857532797958	4.504872
117	m3_14	68.383578037037	37.0395251575064	4.173019
118	m3_14	68.383578037037	37.0395251575064	4.173019
119	m3_14	68.383578037037	37.0395251575064	4.173019
120	m3_14	68.383578037037	37.0395251575064	4.173019
121	m3_14	68.383578037037	37.0395251575064	4.173019
122	m3_15	80.2282714814815	26.9866066283911	4.845241
123	m3_15	80.2282714814815	26.9866066283911	4.845241
124	m3_15	80.2282714814815	26.9866066283911	4.845241
125	m3_15	80.2282714814815	26.9866066283911	4.845241
126	m3_15	80.2282714814815	26.9866066283911	4.845241
127	m3_15	80.2282714814815	26.9866066283911	4.845241
128	m3_17	70.8366674074074	31.1404491486727	4.833341
129	m3_17	70.8366674074074	31.1404491486727	4.833341
130	m3_17	70.8366674074074	31.1404491486727	4.833341
131	m3_17	70.8366674074074	31.1404491486727	4.833341
132	m3_17	70.8366674074074	31.1404491486727	4.833341
133	m3_17	70.8366674074074	31.1404491486727	4.833341
134	m3_20	38.2946902740741	32.2413269922657	3.958279
135	m3_20	38.2946902740741	32.2413269922657	3.958279
136	m3_20	38.2946902740741	32.2413269922657	3.958279
137	m3_20	38.2946902740741	32.2413269922657	3.958279
138	m3_21	25.0151844677778	28.1262365683311	4.219104
139	m3_21	25.0151844677778	28.1262365683311	4.219104
140	m3_22	41.5429620740741	29.5731640427448	4.243972
141	m3_22	41.5429620740741	29.5731640427448	4.243972
142	m3_22	41.5429620740741	29.5731640427448	4.243972
143	m3_22	41.5429620740741	29.5731640427448	4.243972
144	m3_23	33.866548225	35.1012549612288	4.445702
145	m3_23	33.866548225	35.1012549612288	4.445702
146	m3_23	33.866548225	35.1012549612288	4.445702
147	m3_23	33.866548225	35.1012549612288	4.445702
148	m3_24	56.0782132857143	32.0413463038482	4.522403
149	m3_24	56.0782132857143	32.0413463038482	4.522403
150	m3_24	56.0782132857143	32.0413463038482	4.522403
151	m3_24	56.0782132857143	32.0413463038482	4.522403
152	m3_24	56.0782132857143	32.0413463038482	4.522403
